# Supplementary material for: Synthetic hybrids of six yeast species
Source: Nat Commun. 2020 Apr 29;11:2085. doi: 10.1038/s41467-020-15559-4 (PMC7190663; doi:10.1038/s41467-020-15559-4)
Supplement: Supplementary file 15 — Source Data [file 41467_2020_15559_MOESM15_ESM.zip]

Archive with 5 entries (5 files):
- Source Data 1.xlsx
- Source Data 2.zip
- Source Data 3.zip
- Source Data 4.zip
- Source Data 5.zip
