# Supplementary material for: Synthetic hybrids of six yeast species
Source: Nat Commun. 2020 Apr 29;11:2085. doi: 10.1038/s41467-020-15559-4 (PMC7190663; doi:10.1038/s41467-020-15559-4)
Supplement: Supplementary file 15 — Source Data [file 41467_2020_15559_MOESM15_ESM.zip › Source Data 1.xlsx]

## Sheet: Raw_frequency_crosses
Cross	Replica	Frequency successful cross	Number of species	Target ploidy
yHWR131 x yHWR129 (Scer G418 x Spar Zeo)	1	2.8e-06	2-spp	4
yHWR131 x yHWR129 (Scer G418 x Spar Zeo)	2	3.68e-05	2-spp	4
yHRW131 x yHRW123 (Scer G418 x Smik Zeo)	1	9.48e-05	2-spp	4
yHRW131 x yHRW123 (Scer G418 x Smik Zeo)	2	1.31e-05	2-spp	4
yHWR126 x yHWR129 (Skud Hyg x Spar Zeo)	1	2.31e-05	2-spp	4
yHWR126 x yHWR129 (Skud Hyg x Spar Zeo)	2	2.21e-05	2-spp	4
yHWR123 x yHWR131 (Smik Zeo x Skud Nat)	1	9.49e-05	2-spp	4
yHWR123 x yHWR131 (Smik Zeo x Skud Nat)	2	0.000123	2-spp	4
yHWR121 x yHWR123 (Suva Nat x Smik Zeo)	1	7.47e-05	2-spp	4
yHWR121 x yHWR123 (Suva Nat x Smik Zeo)	2	6.99e-05	2-spp	4
yHWR112 x yHWR129 (Sarb Hyg x Spar Zeo)	1	4.31e-06	2-spp	4
yHWR112 x yHWR129 (Sarb Hyg x Spar Zeo)	2	7.03e-06	2-spp	4
yHWR114 x yHWR134 (Suva Hyg x Scer G418)	1	2.74e-05	2-spp	4
yHWR114 x yHWR134 (Suva Hyg x Scer G418)	2	4.94e-05	2-spp	4
yHWR112 x yHWR134 (Sarb Hyg x Scer G418)	1	1.4e-05	2-spp	4
yHWR112 x yHWR134 (Sarb Hyg x Scer G418)	2	1.32e-05	2-spp	4
yHWRh8 x yHWR134 (Sarb/Spar Zeo x Scer G418)	1	4.55e-06	3-spp	6
yHWRh8 x yHWR134 (Sarb/Spar Zeo x Scer G418)	2	1.29e-05	3-spp	6
yHWRh4 x yHWR114 (Smik/Skud Nat x Suva Hyg)	1	1.83e-06	3-spp	6
yHWRh4 x yHWR114 (Smik/Skud Nat x Suva Hyg)	2	7.42e-07	3-spp	6
yHWRh4 x yHWRh10	1	2.39e-08	4-spp	8
yHWRh4 x yHWRh10	2	3.31e-09	4-spp	8
yHWRh13 x yHWRh19	1	6.41e-09	4-spp	8
yHWRh13 x yHWRh19	2	1.2e-08	4-spp	8
yHWRh7 x yHWRh24	1	2.13e-08	6-spp	12
yHWRh7 x yHWRh24	2	0	6-spp	12
yHWRh18 x yHWRh22	1	1.46e-08	6-spp	12
yHWRh18 x yHWRh22	2	0	6-spp	12
yHWRh42 x yHWRh51	1	0	6-spp	12
yHWRh42 x yHWRh51	2	1.14e-08	6-spp	12

## Sheet: number_aberrations
Strain_Name	Cross	Number_species	Scheme	#Rec	Gain	Loss	Gain_Losses	Number_aberrations
yHRW134	Sc	1	B	1	0	0	0	1
yHRWh10	Sc x Su	2	B	0	0	0	0	0
yHRWh4	Sm x Sk	2	B	1	0	0	0	1
yHRWh7	Sa x Sp	2	B	1	0	0	0	1
yHRWh24	Sc x Sk x Sm x Su	4	B	1	0	55	55	56
yHRWh36	Sc x Sp x Sm x Sk x Sa x Su	6	B	1	0	33	33	34
yHRWh13	Sm x Su	2	C	0	0	0	0	0
yHRWh18	Sk x Sp	2	C	0	0	0	0	0
yHRWh19	Sc x Sa	2	C	0	0	0	0	0
yHRWh22	Sc x Sa x Sm x Su	4	C	1	1	32	33	34
yHRWh39	Sc x Sp x Sm x Sk x Sa x Su	6	C	1	1	74	75	76
yHRWh4	Sm x Sk	2	D	1	0	0	0	1
yHRWh8	Sa x Sp	2	D	0	0	0	0	0
yHRWh42	Sc x Sa x Sp	3	D	0	0	2	2	2
yHRWh51	Su x Sm x Sk	3	D	0	0	9	9	9
yHRWh56	Sc x Sp x Sm x Sk x Sa x Su	6	D	0	0	87	87	87
yHRWh82	Evolved YPD	7	C	1	7	18	25	26
yHRWh83	Evolved YPD	7	C	1	6	16	22	23
yHRWh84	Evolved YPD	7	C	1	5	14	19	20
yHRWh85	Evolved YPD	7	D	1	3	24	27	28
yHRWh86	Evolved YPD	7	D	1	3	24	27	28
yHRWh87	Evolved YPD	7	D	1	3	18	21	22
yHRWh88	Evolved YPX	7	C	0	5	7	12	12
yHRWh89	Evolved YPX	7	C	2	14	29	43	45
yHRWh90	Evolved YPX	7	C	1	14	35	49	50
yHRWh91	Evolved YPX	7	D	0	3	17	20	20
yHRWh92	Evolved YPX	7	D	0	1	34	35	35
yHRWh93	Evolved YPX	7	D	0	2	9	11	11

## Sheet: Chr_Comp_bySpp_Colonies
Strain_Name	C1	C2	C3	C4	C5	C6	C7	C8	C9	C10	C11	C12	C13	C14	C15	C16	C-mtDNA	P1	P2	P3	P4	P5	P6	P7	P8	P9	P10	P11	P12	P13	P14	P15	P16	P-mtDNA	M1	M2	M3	M4	M5	M6	M7	M8	M9	M10	M11	M12	M13	M14	M15
yHRWh88	3	2	0	2	1	0	1	1	2	2	2	2	2	1	2	1	1	0	1	0	0	0	0	1	0	0	0	0	1	0	0	1	0		0	2	0	0	2	1	0	1	2	1	1	1	0	2	0
Colony (yHRWh88-2)	2	2	0	2	2	0	99	2	2	2	2	2	2	2	0	2	1	0	0	0	0	0	0	99	0	0	0	0	99	0	0	2	0		0	0	0	0	2	2	2	0	2	0	0	99	0	2	0
Colony (yHRWh88-3)	3	2	0	2	2	0	0	2	2	1	1	1	2	1	1	1	1	0	0	0	0	0	0	1	0	0	0	0	99	0	0	1	0		0	1	0	0	0	1	1	0	2	1	1	99	0	2	0
Colony (yHRWh88-4)	2	1	0	1	2	0	1	1	2	2	2	2	2	1	2	1	1	0	1	0	0	0	0	1	0	0	0	0	1	0	0	1	0		0	2	0	0	1	1	0	0	2	2	1	0	0	2	0
Colony (yHRWh88-5)	2	1	0	2	2	0	1	1	2	2	2	99	2	1	2	1	1	0	1	0	0	0	0	1	0	0	0	0	99	0	0	1	0		0	2	0	0	1	1	0	1	2	2	1	0	0	2	0
Colony (yHRWh88-6)	2	2	0	2	1	0	0	1	1	2	99	1	2	1	1	1	1	0	0	0	0	0	0	1	0	0	0	0	99	0	0	1	0		0	1	0	0	0	2	1	0	2	1	99	99	0	2	0
Colony (yHRWh88-7)	3	2	0	2	1	0	0	1	1	1	2	1	2	1	1	1	1	0	0	0	0	0	0	1	0	0	0	0	99	0	0	1	0		0	1	0	0	0	1	1	0	2	1	1	99	0	2	0
[truncated: 53 more columns]

## Sheet: Chr_Comp_bySpp_SynHyb
Strain_Name	C1	C2	C3	C4	C5	C6	C7	C8	C9	C10	C11	C12	C13	C14	C15	C16	C-mtDNA	P1	P2	P3	P4	P5	P6	P7	P8	P9	P10	P11	P12	P13	P14	P15	P16	P-mtDNA	M1	M2	M3	M4	M5	M6	M7	M8	M9	M10	M11	M12	M13	M14	M15
yHRW134.36	2	2	99	2	2	2	2	2	2	2	2	2	2	2	2	2	1
yHRWh4.36																																			2	2	99	2	2	2	2	2	2	2	2	2	2	2	2
yHRWh10	2	2	99	2	2	2	2	2	2	2	2	2	2	2	2	2	99
yHRWh24	2	0	99	0	0	1	1	0	1	0	1	0	1	1	1	0																			1	2	2	1	2	2	2	2	2	2	2	2	1	1	1
yHRWh7																		2	2	2	2	2	2	2	2	2	2	2	2	2	2	2	2
yHRWh36	1	0	0	0	0	1	0	0	0	0	1	0	1	1	0	0		1	2	99	1	2	2	1	2	0	0	2	2	1	1	2	2		1	3	99	1	2	2	1	2	2	2	2	1	1	1	0
1-----
yHRW134.39	2	2	99	2	2	2	2	2	2	2	2	2	2	2	2	2	1
yHRWh13																																			2	2	2	2	2	2	2	2	2	2	2	2	2	2	2
yHRWh19	2	2	99	2	2	2	2	2	2	2	2	2	2	2	2	2	1
yHRWh22	2	2	99	2	2	1	2	1	2	2	2	2	2	2	2	2	1																		1	2	0	1	2	1	1	1	2	2	1	1	0	1	1
yHRWh18																		2	2	2	2	2	2	2	2	2	2	2	2	2	2	2	2	1
yHRWh39	2	2	0	2	2	0	1	1	2	2	2	2	2	1	2	1	1	0	1	0	0	0	0	1	0	0	0	0	1	0	0	1	0		0	2	0	0	2	1	1	1	2	2	1	1	0	2	0
Evolved (yHRWh82)	3	1	0	1	1	0	1	1	1	1	2	1	2	1	2	1	1	0	1	0	0	0	0	1	0	0	0	0	99	0	0	1	0		0	0	0	0	1	1	1	1	2	2	1	1	0	2	0
Evolved (yHRWh83)	3	1	0	1	1	0	1	1	1	1	2	1	2	1	2	1	1	0	1	0	0	0	0	1	0	0	0	0	99	0	0	1	0		0	1	0	0	1	1	1	1	2	2	1	1	0	2	0
Evolved (yHRWh84)	2	1	0	2	1	0	1	1	1	1	2	2	2	1	2	1	1	0	1	0	0	0	0	0	0	0	0	0	99	0	0	1	0		0	1	0	0	1	1	1	1	2	2	1	99	0	2	0
Evolved (yHRWh88)	3	2	0	2	1	0	1	1	2	2	2	2	2	1	2	1	1	0	1	0	0	0	0	1	0	0	0	0	1	0	0	1	0		0	2	0	0	2	1	0	1	2	1	1	1	0	2	0
Evolved (yHRWh89)	2	0	0	2	2	0	2	0	2	2	2	99	2	2	0	2	1	0	0	0	0	0	0	0	0	0	0	0	99	0	0	2	0		0	2	0	0	2	2	0	2	2	2	0	99	0	2	0
Evolved (yHRWh90)	2	0	0	2	0	0	2	2	2	2	2	2	2	2	0	2	1	0	0	0	0	0	0	2	0	0	0	0	99	0	0	2	0		0	2	0	0	2	0	0	0	4	0	0	99	0	2	0
2-----
yHRW134.56	2	2	99	2	2	2	2	2	2	2	2	2	2	2	2	2	1
yHRWh4																																			2	2	99	2	2	2	2	2	2	2	2	2	2	2	2
yHRWh51																																			2	2	99	2	1	2	1	2	2	2	2	2	2	2	2
yHRWh8																		2	2	2	2	2	2	2	2	2	2	2	2	2	2	2	2	1
yHRWh42	2	2	99	2	2	2	2	2	2	2	2	2	2	2	2	2	1	2	2	1	2	1	2	2	2	2	2	2	2	2	2	2	2
yHRWh56	1	1	0	1	1	2	1	1	1	1	1	1	2	2	1	2	1	2	1	1	2	1	1	2	2	1	1	1	2	2	2	0	2		1	1	99	0	1	1	1	0	1	1	1	0	2	0	2
Evolved (yHRWh85)	1	1	0	1	0	1	0	1	1	1	1	99	2	2	1	1		0	1	1	2	1	1	2	1	1	1	1	99	2	2	0	1		1	1	99	0	1	0	0	0	0	1	1	0	0	0	2
Evolved (yHRWh86)	1	1	0	1	1	1	0	2	1	1	1	99	2	2	1	1		0	1	1	2	1	1	2	1	1	1	1	99	2	2	0	1		1	1	99	0	1	1	1	0	1	1	0	0	0	0	2
Evolved (yHRWh87)	1	1	0	1	1	1	1	1	1	1	1	99	2	2	1	2		0	1	1	2	0	1	1	2	1	1	1	99	2	2	0	1		1	1	99	0	1	1	1	0	1	1	1	0	0	0	2
Evolved (yHRWh91)	0	1	0	1	1	2	1	1	1	1	1	1	1	3	1	1		2	1	1	2	1	1	2	2	1	1	1	2	2	0	0	2		1	0	99	0	1	1	1	0	1	1	1	0	1	0	1
Evolved (yHRWh92)	0	1	0	1	1	2	1	1	0	1	1	2	1	2	1	2		1	1	1	1	1	0	1	1	1	0	1	0	0	1	0	1		1	1	99	0	0	0	1	0	1	1	0	0	2	0	0
Evolved (yHRWh93)	1	1	0	1	1	2	1	1	1	1	1	1	1	2	1	1		1	1	1	2	1	1	1	2	1	1	1	2	1	1	0	2		1	1	99	0	1	1	1	0	1	1	1	0	2	0	2
[truncated: 53 more columns]

## Sheet: TotalChromosomes_Colonies
Strain_Name	ChrI	ChrII	ChrIII	ChrIV	ChrV	ChrVI	ChrVII	ChrVIII	ChrIX	ChrX	ChrXI	ChrXII	ChrXIII	ChrXIV	ChrXV	ChrXVI
yHRWh88	7	6	7	4	5	7	5	4	6	5	5	5	6	4	5	6
Colony (yHRWh88-2)	4	6	4	4	4	6	6	4	4	4	4	4	4	6	4	4
Colony (yHRWh88-3)	8	5	4	4	5	5	5	4	7	4	3	4	6	4	5	5
Colony (yHRWh88-4)	5	5	6	3	5	4	4	3	6	4	5	5	6	4	5	5
Colony (yHRWh88-5)	5	5	5	4	5	4	4	4	6	4	5	5	6	4	5	5
Colony (yHRWh88-6)	5	5	4	4	4	6	5	3	6	5	3	4	6	4	5	4
Colony (yHRWh88-7)	5	5	4	4	4	5	5	3	5	4	4	5	6	4	5	5

## Sheet: TotalChr_Hybrids
Strain_Name	ChrI	ChrII	ChrIII	ChrIV	ChrV	ChrVI	ChrVII	ChrVIII	ChrIX	ChrX	ChrXI	ChrXII	ChrXIII	ChrXIV	ChrXV	ChrXVI
yHRW134.36	2	2	2.5	2	2	2	2	2	2	2	2	2	2	2	2	2
yHRWh4.36	4	4	3.5	4	4	4	4	4	4	4	4	4	4	4	4	4
yHRWh10	4	4	3.5	4	4	4	4	4	4	4	4	4	4	4	4	4
yHRWh24	6	3	4.5	4	4	5	6	4	5	4	5	5	4	3	5	5
yHRWh7	4	4	3.5	4	4	4	4	4	4	4	4	4	4	4	4	4
yHRWh36	8	7	4	7	7	8	7	7	4	5	7	7	7	6	6	7
1-----
yHRWh13	4	4	4	4	4	4	4	4	4	4	4	4	4	4	4	4
yHRWh19	4	4	2.5	4	4	4	4	4	4	4	4	4	4	4	4	4
yHRWh22	6	7	5	6	7	6	6	5	6	7	6	5	6	4	5	8
yHRWh18	4	4	4	4	4	4	4	4	4	4	4	4	4	4	4	4
yHRWh39	4	8	5	4	6	5	6	4	6	7	5	6	6	4	5	6
Evolved (yHRWh82)	7	4	7	3	4	7	4	4	6	5	4	4	5	4	5	5
Evolved (yHRWh83)	7	5	7	3	4	6	5	4	6	5	4	4	6	4	4	5
Evolved (yHRWh84)	6	5	7	4	4	6	4	4	6	5	4	5	6	4	5	5
Evolved (yHRWh88)	7	6	5	4	5	7	5	4	6	5	5	5	6	4	5	6
Evolved (yHRWh89)	6	6	4	4	6	6	4	4	6	6	4	99	4	4	4	4
Evolved (yHRWh90)	4	6	4	4	4	4	4	4	6	4	4	99	4	4	4	6
2-----
yHRWh4	4	4	3.5	4	4	4	4	4	4	4	4	4	4	4	4	4
yHRWh51	5	6	3.5	6	4	6	5	6	6	6	6	6	6	4	6	5
yHRWh8	4	4	4	4	4	4	4	4	4	4	4	4	4	4	4	4
yHRWh42	6	6	4.5	6	5	6	6	6	6	6	6	6	6	6	6	6
yHRWh56	7	6	3.5	6	5	6	7	5	7	5	5	5	7	6	5	7
Evolved (yHRWh85)	5	5	4.5	4	4	4	5	4	4	4	5	5	4	5	4	5
Evolved (yHRWh86)	5	5	4.5	4	4	4	5	4	5	4	4	5	4	5	4	5
Evolved (yHRWh87)	5	6	3.5	4	4	4	5	5	7	4	5	3	5	5	4	6
Evolved (yHRWh91)	4	6	3.5	5	4	5	5	5	7	4	5	5	5	4	4	7
Evolved (yHRWh92)	4	4	3.5	3	4	3	4	4	5	4	3	4	4	3	3	4
Evolved (yHRWh93)	5	6	3.5	5	5	6	6	4	7	5	5	5	6	5	5	7

## Sheet: Cell_area_estimations
strain	cell_area(um^2)
yHRW134	45.676
yHRW134	39.853
yHRW134	35.324
yHRW134	43.864
yHRW134	75.436
yHRW134	39.982
yHRW134	43.864
yHRW134	30.278
yHRW134	49.946
yHRW134	34.16
yHRW134	131.981
yHRW134	57.968
yHRW134	39.724
yHRW134	49.687
yHRW134	76.212
yHRW134	43.994
yHRW134	132.24
yHRW134	47.746
yHRW134	37.524
yHRW134	28.337
yHRW134	72.978
yHRW134	40.112
yHRW134	31.054
yHRW134	32.478
yHRW134	28.596
yHRW134	34.16
yHRW134	40.629
yHRW134	21.091
yHRW134	35.712
yHRW134	33.772
yHRW134	29.76
yHRW134	42.182
yHRW134	78.93
yHRW134	27.69
yHRW134	88.893
yHRW134	40.629
yHRW134	65.085
yHRW134	30.925
yHRW134	25.49
yHRW134	53.827
yHRW134	39.077
yHRW134	53.698
yHRW134	35.583
yHRW134	43.088
yHRW134	70.002
yHRW134	58.486
yHRW134	38.042
yHRW134	46.84
yHRW134	53.31
yHRW134	38.688
yHRW134	71.166
yHRW134	39.077
yHRW134	20.185
yHRW134	35.454
yHRW134	27.173
yHRW134	35.065
yHRW134	33.642
yHRW134	37.783
yHRW134	22.644
yHRW134	57.58
yHRW134	41.665
yHRW134	38.43
yHRW134	42.829
yHRW134	77.636
yHRW134	39.594
yHRW134	30.278
yHRW134	52.922
yHRW134	29.113
yHRW134	31.184
yHRW134	25.749
yHRWh22	84.105
yHRWh22	86.693
yHRWh22	100.021
yHRWh22	79.059
yHRWh22	81.259
yHRWh22	89.152
yHRWh22	82.941
yHRWh22	60.168
yHRWh22	82.682
yHRWh22	99.891
yHRWh22	61.332
yHRWh22	86.434
yHRWh22	82.811
yHRWh22	56.674
yHRWh22	87.599
yHRWh22	92.645
yHRWh22	112.572
yHRWh22	91.74
yHRWh22	69.225
yHRWh22	31.572
yHRWh22	26.008
yHRWh22	73.107
yHRWh22	118.265
yHRWh22	143.626
yHRWh22	115.548
yHRWh22	65.214
yHRWh22	100.797
yHRWh22	105.067
yHRWh22	67.284
yHRWh22	68.061
yHRWh22	89.022
yHRWh22	121.888
yHRWh22	64.438
yHRWh22	71.813
yHRWh22	87.599
yHRWh22	71.425
yHRWh22	91.74
yHRWh22	49.169
yHRWh22	104.291
yHRWh22	66.896
yHRWh22	50.593
yHRWh22	82.941
yHRWh22	75.695
yHRWh22	52.922
yHRWh22	31.442
yHRWh22	26.008
yHRWh24	115.548
yHRWh24	63.144
yHRWh24	107.784
yHRWh24	71.813
yHRWh24	92.645
yHRWh24	91.869
yHRWh24	59.262
yHRWh24	76.859
yHRWh24	26.267
yHRWh24	69.613
yHRWh24	90.057
yHRWh24	57.968
yHRWh24	24.973
yHRWh24	71.295
yHRWh24	62.626
yHRWh24	69.872
yHRWh24	108.043
yHRWh24	87.081
yHRWh24	93.939
yHRWh24	74.013
yHRWh24	31.184
yHRWh24	25.879
yHRWh24	138.58
yHRWh24	105.326
yHRWh24	115.289
yHRWh24	87.34
yHRWh24	109.466
yHRWh24	67.931
yHRWh24	130.946
yHRWh24	78.153
yHRWh24	69.096
yHRWh24	133.016
yHRWh24	63.403
yHRWh24	76.601
yHRWh24	80.482
yHRWh24	83.07
yHRWh24	65.732
yHRWh24	88.634
yHRWh24	58.356
yHRWh24	70.649
yHRWh24	88.375
yHRWh24	61.85
yHRWh24	72.072
yHRWh24	66.896
yHRWh24	23.291
yHRWh24	90.446
yHRWh24	31.701
yHRWh24	26.396
yHRWh39	50.722
yHRWh39	68.061
yHRWh39	81.129
yHRWh39	71.425
yHRWh39	74.142
yHRWh39	38.171
yHRWh39	56.027
yHRWh39	43.088
yHRWh39	48.911
yHRWh39	51.498
yHRWh39	78.541
yHRWh39	108.302
yHRWh39	44.252
yHRWh39	69.484
yHRWh39	52.792
yHRWh39	96.656
yHRWh39	32.348
yHRWh39	37.006
yHRWh39	107.784
yHRWh39	43.735
yHRWh39	74.53
yHRWh39	119.947
yHRWh39	50.981
yHRWh39	48.781
yHRWh39	84.494
yHRWh39	72.978
yHRWh39	33.383
yHRWh39	58.097
yHRWh39	69.355
yHRWh39	72.072
yHRWh39	86.564
yHRWh39	80.482
yHRWh39	76.989
yHRWh39	72.589
yHRWh39	52.922
yHRWh39	89.799
yHRWh39	99.503
yHRWh39	30.796
yHRWh39	25.749
yHRWh39	108.949
yHRWh39	74.272
yHRWh39	138.45
yHRWh39	75.048
yHRWh39	67.284
yHRWh39	65.085
yHRWh39	76.601
yHRWh39	25.49
yHRWh39	82.811
yHRWh39	58.356
yHRWh39	71.037
yHRWh39	72.719
yHRWh39	52.275
yHRWh39	59.78
yHRWh39	96.915
yHRWh39	49.428
yHRWh39	145.567
yHRWh39	108.043
yHRWh39	54.604
yHRWh39	62.756
yHRWh39	143.497
yHRWh39	81.647
yHRWh39	64.179
yHRWh39	56.286
yHRWh39	65.214
yHRWh39	52.534
yHRWh39	52.404
yHRWh39	48.522
yHRWh39	50.851
yHRWh39	57.45
yHRWh39	48.652
yHRWh39	58.486
yHRWh39	49.428
yHRWh39	64.826
yHRWh39	42.829
yHRWh39	30.537
yHRWh39	25.49
yHRWh4	71.684
yHRWh4	50.075
yHRWh4	41.147
yHRWh4	68.449
yHRWh4	94.069
yHRWh4	35.842
yHRWh4	56.933
yHRWh4	57.968
yHRWh4	44.641
yHRWh4	36.23
yHRWh4	68.708
yHRWh4	69.096
yHRWh4	23.291
yHRWh4	59.133
yHRWh4	64.696
yHRWh4	101.703
yHRWh4	32.219
yHRWh4	54.474
yHRWh4	71.425
yHRWh4	150.484
yHRWh4	62.626
yHRWh4	50.593
yHRWh4	54.474
yHRWh4	29.372
yHRWh4	31.572
yHRWh4	43.605
yHRWh4	77.118
yHRWh4	36.489
yHRWh4	62.497
yHRWh4	74.401
yHRWh4	60.815
yHRWh4	22.903
yHRWh4	39.465
yHRWh4	83.717
yHRWh4	85.658
yHRWh4	32.219
yHRWh4	26.396
yHRWh4	61.85
yHRWh4	50.463
yHRWh4	44.382
yHRWh4	61.979
yHRWh4	65.732
yHRWh4	62.109
yHRWh4	35.454
yHRWh4	79.059
yHRWh4	66.12
yHRWh4	48.911
yHRWh4	51.887
yHRWh4	134.18
yHRWh4	32.995
yHRWh4	48.393
yHRWh4	67.026
yHRWh4	48.264
yHRWh4	42.7
yHRWh4	75.565
yHRWh4	56.933
yHRWh4	171.316
yHRWh4	70.519
yHRWh4	47.746
yHRWh4	105.585
yHRWh4	74.272
yHRWh4	57.321
yHRWh4	53.31
yHRWh4	77.506
yHRWh4	63.403
yHRWh4	119.818
yHRWh4	47.487
yHRWh4	72.848
yHRWh4	70.131
yHRWh4	102.091
yHRWh4	27.173
yHRWh4	105.973
yHRWh4	31.701
yHRWh4	26.267
yHRWh56	78.541
yHRWh56	68.319
yHRWh56	92.516
yHRWh56	78.412
yHRWh56	63.403
yHRWh56	64.567
yHRWh56	79.577
yHRWh56	89.669
yHRWh56	87.728
yHRWh56	51.628
yHRWh56	78.541
yHRWh56	109.596
yHRWh56	76.859
yHRWh56	71.942
yHRWh56	75.048
yHRWh56	88.893
yHRWh56	87.599
yHRWh56	67.155
yHRWh56	65.085
yHRWh56	95.751
yHRWh56	116.065
yHRWh56	64.826
yHRWh56	89.799
yHRWh56	65.99
yHRWh56	80.094
yHRWh56	64.955
yHRWh56	72.072
yHRWh56	67.155
yHRWh56	81.388
yHRWh56	69.484
yHRWh56	74.272
yHRWh56	91.481
yHRWh56	64.049
yHRWh56	92.775
yHRWh56	87.081
yHRWh56	93.551
yHRWh56	61.979
yHRWh56	30.925
yHRWh56	25.49
yHRWh56	167.046
yHRWh56	84.752
yHRWh56	96.656
yHRWh56	72.201
yHRWh56	82.553
yHRWh56	68.319
yHRWh56	60.556
yHRWh56	78.541
yHRWh56	81.129
yHRWh56	106.232
yHRWh56	86.046
yHRWh56	81.259
yHRWh56	74.401
yHRWh56	71.813
yHRWh56	74.918
yHRWh56	90.446
yHRWh56	61.72
yHRWh56	60.685
yHRWh56	71.942
yHRWh56	147.508
yHRWh56	91.998
yHRWh56	66.508
yHRWh56	65.214
yHRWh56	87.211
yHRWh56	104.808
yHRWh56	66.767
yHRWh56	75.695
yHRWh56	84.364
yHRWh56	63.144
yHRWh56	73.883
yHRWh56	83.588
yHRWh56	80.353
yHRWh56	82.811
yHRWh56	84.752
yHRWh56	67.284
yHRWh56	82.553
yHRWh56	86.823
yHRWh56	25.879
yHRWh7	61.85
yHRWh7	79.577
yHRWh7	103.256
yHRWh7	58.486
yHRWh7	32.219
yHRWh7	79.706
yHRWh7	68.837
yHRWh7	141.426
yHRWh7	71.813
yHRWh7	60.944
yHRWh7	55.51
yHRWh7	59.262
yHRWh7	68.578
yHRWh7	64.567
yHRWh7	66.896
yHRWh7	33.125
yHRWh7	55.251
yHRWh7	54.863
yHRWh7	81.647
yHRWh7	58.227
yHRWh7	53.569
yHRWh7	90.575
yHRWh7	54.863
yHRWh7	48.522
yHRWh7	47.746
yHRWh7	27.949
yHRWh7	65.99
yHRWh7	30.796
yHRWh7	50.851
yHRWh7	68.837
yHRWh7	35.324
yHRWh7	79.447
yHRWh7	25.102
yHRWh7	61.462
yHRWh7	31.313
yHRWh7	167.952
yHRWh7	70.26
yHRWh7	72.848
yHRWh7	75.565
yHRWh7	50.463
yHRWh7	42.958
yHRWh7	81
yHRWh7	37.395
yHRWh7	52.145
yHRWh7	40.371
yHRWh7	46.323
yHRWh7	140.779
yHRWh7	55.251
yHRWh7	59.262
yHRWh7	63.144
yHRWh7	51.11
yHRWh7	44.641
yHRWh7	86.564
yHRWh7	44.77
yHRWh7	52.922
yHRWh7	105.196
yHRWh7	51.628
yHRWh7	65.085
yHRWh7	41.406
yHRWh7	68.19
yHRWh7	49.04
yHRWh7	58.874
yHRWh7	27.561
yHRWh7	38.947
yHRWh7	64.049
yHRWh7	49.557
yHRWh7	28.596
yHRWh7	67.931
yHRWh7	35.195
yHRWh7	32.478
yHRWh7	56.157
yHRWh7	60.944
yHRWh7	104.808
yHRWh7	99.244
yHRWh7	45.934
yHRWh7	49.557
yHRWh7	30.925
yHRWh7	25.749

## Sheet: Cell_volume_increase_data
strain	r (estimated from SA)	mean measured SA	Volume (estimated from SA)	Genome size (Mbp)	SA fold increase from diploid	Vol fold increase from diploid	Genome size fold increase from diploid
yHRWh36	5.82191	106.483	826.581	79.61	2.32658	3.54876	3.26404
yHRWh22	5.01837	79.1181	529.392	72.11	1.72867	2.27284	2.95654
yHRWh56	5.00374	78.6574	524.775	70.8	1.7186	2.25301	2.90283
yHRWh24	4.92309	76.1423	499.808	54.18	1.66365	2.14582	2.2214
yHRWh39	4.61827	67.0051	412.596	66.52	1.46401	1.7714	2.72735
yHRWh4	4.44081	61.9548	366.84	48.3	1.35367	1.57495	1.98032
yHRWh7	4.38937	60.5277	354.238	48.3	1.32248	1.52085	1.98032
yHRW134	3.81687	45.7682	232.921	24.39	1	1	1

## Sheet: Flow_cytometry
strain	G1_mean_fluorescence.BL1.A.	G1_CV	HU_mean_fluorescence.BL1.A.	HU_CV
yHRWh36	47934	4.84	NA	NA
yHRWh51	40518	6.65	39070	8.55
yHRWh22	39498	19.1	42152	3.9
yHRWh42	38330	11.5	39396	3.8
yHRWh56	34653	11.1	NA	NA
yHRWh39	34380	21.8	46664	12.6
yHRWh24	33141	9.56	34085	4.47
yHRWh4	32490	4.84	31462	4
yHRWh8	28216	8.32	31346	6.68
yHRWh18	27857	8.77	32240	3.69
yHRWh7	27767	6.73	24104	11.5
yHRWh13	27337	15.5	31969	10.9
yHRWh19	27029	5.4	27659	4.41
yHRWh10	23917	7.41	27182	6.64
yHRW134	16798	10.5	16798	7.34
yHRWh131	15453	3.31	16313	6.21
yHRWh121	14462	14	14281	26.2
yHRWh123	13479	11.4	13680	7.69
yHRWh126	13339	1	13963	9.78
yHRWh129	13304	4.27	14361	13.5
yHRWh112	12749	8.58	13703	7.52
yHRWh114	12430	9.62	13180	7.2
CNT_7	6139	5.55	NA	NA

## Sheet: 20180723_growthcurve
Well positions
Raw data
	A1	A2	A3	A4	A5	A6	A7	A8	A9	A10	A11	A12	B1	B2	B3	B4	B5	B6	B7	B8	B9	B10	B11	B12	C1	C2	C3	C4	C5	C6	C7	C8	C9	C10	C11	C12	D1	D2	D3	D4	D5	D6	D7	D8	D9	D10	D11	D12	E1
0s	0.173	0.178	0.184	0.192	0.162	0.162	0.133	0.024	0.129	0.083	0.125	0.094	0.222	0.198	0.121	0.15	0.139	0.115	0.102	0.087	0.133	0.114	0.127	0.052	0.18	0.172	0.19	0.157	0.158	0.117	0.109	0.094	0.111	0.117	0.115	0.111	0.191	0.153	0.14	0.119	0.138	0.141	0.103	0.093	0.115	0.084	0.107	0.069	0.165
900s	0.173	0.177	0.184	0.19	0.164	0.159	0.137	0.025	0.129	0.083	0.127	0.094	0.217	0.198	0.121	0.15	0.138	0.115	0.105	0.085	0.133	0.115	0.126	0.052	0.179	0.168	0.194	0.158	0.158	0.117	0.108	0.094	0.111	0.12	0.117	0.113	0.189	0.155	0.138	0.115	0.136	0.145	0.104	0.096	0.115	0.084	0.111	0.072	0.165
1800s	0.17	0.175	0.184	0.189	0.161	0.159	0.136	0.023	0.131	0.082	0.127	0.095	0.218	0.198	0.123	0.151	0.14	0.117	0.107	0.087	0.134	0.116	0.125	0.053	0.18	0.167	0.2	0.157	0.16	0.118	0.109	0.094	0.112	0.119	0.118	0.114	0.189	0.157	0.134	0.119	0.136	0.146	0.103	0.096	0.117	0.085	0.111	0.074	0.164
2700s	0.173	0.174	0.185	0.188	0.163	0.16	0.139	0.024	0.13	0.086	0.13	0.095	0.215	0.2	0.127	0.154	0.142	0.117	0.108	0.088	0.136	0.117	0.123	0.052	0.176	0.171	0.204	0.159	0.16	0.119	0.109	0.097	0.111	0.118	0.117	0.113	0.193	0.158	0.136	0.123	0.139	0.146	0.107	0.097	0.119	0.088	0.112	0.072	0.165
3600s	0.173	0.177	0.186	0.191	0.163	0.163	0.14	0.026	0.134	0.084	0.133	0.096	0.217	0.202	0.128	0.154	0.143	0.121	0.108	0.09	0.137	0.119	0.126	0.057	0.178	0.171	0.207	0.162	0.162	0.121	0.111	0.103	0.115	0.12	0.12	0.117	0.194	0.159	0.136	0.123	0.143	0.148	0.107	0.1	0.12	0.089	0.114	0.075	0.168
4500s	0.178	0.178	0.185	0.194	0.165	0.161	0.145	0.027	0.137	0.089	0.135	0.095	0.223	0.203	0.13	0.16	0.145	0.123	0.11	0.088	0.141	0.121	0.125	0.062	0.181	0.176	0.207	0.163	0.163	0.122	0.111	0.103	0.116	0.125	0.123	0.121	0.197	0.162	0.138	0.128	0.144	0.15	0.11	0.099	0.122	0.091	0.117	0.074	0.171
5400s	0.176	0.179	0.187	0.194	0.167	0.164	0.142	0.029	0.138	0.084	0.137	0.098	0.224	0.207	0.13	0.157	0.147	0.121	0.112	0.094	0.14	0.118	0.127	0.064	0.183	0.176	0.211	0.164	0.164	0.125	0.111	0.105	0.117	0.125	0.124	0.122	0.195	0.162	0.138	0.13	0.143	0.15	0.107	0.102	0.12	0.091	0.115	0.077	0.17
6300s	0.181	0.181	0.192	0.197	0.168	0.161	0.147	0.032	0.141	0.088	0.138	0.096	0.226	0.208	0.132	0.159	0.15	0.125	0.115	0.092	0.143	0.121	0.13	0.073	0.185	0.179	0.214	0.165	0.165	0.126	0.115	0.106	0.12	0.125	0.127	0.124	0.201	0.166	0.143	0.135	0.144	0.153	0.113	0.102	0.123	0.093	0.12	0.076	0.173
7200s	0.183	0.184	0.193	0.198	0.17	0.163	0.147	0.033	0.141	0.093	0.139	0.1	0.226	0.209	0.134	0.163	0.151	0.126	0.113	0.09	0.145	0.123	0.131	0.082	0.19	0.182	0.215	0.168	0.168	0.127	0.115	0.109	0.122	0.131	0.129	0.127	0.204	0.168	0.143	0.138	0.146	0.154	0.113	0.104	0.126	0.097	0.122	0.078	0.176
8100s	0.18	0.181	0.192	0.195	0.167	0.162	0.146	0.032	0.139	0.092	0.139	0.096	0.224	0.21	0.135	0.162	0.15	0.125	0.112	0.088	0.146	0.121	0.132	0.085	0.189	0.182	0.217	0.165	0.167	0.127	0.114	0.11	0.12	0.127	0.131	0.127	0.204	0.168	0.143	0.136	0.149	0.152	0.112	0.102	0.124	0.099	0.126	0.082	0.176
9000s	0.184	0.186	0.197	0.197	0.172	0.167	0.151	0.037	0.144	0.096	0.142	0.1	0.233	0.217	0.141	0.166	0.153	0.129	0.116	0.093	0.148	0.125	0.135	0.091	0.193	0.188	0.221	0.169	0.172	0.132	0.118	0.115	0.123	0.133	0.135	0.13	0.208	0.173	0.146	0.142	0.151	0.156	0.114	0.107	0.129	0.102	0.128	0.088	0.18
9900s	0.185	0.186	0.197	0.199	0.172	0.165	0.151	0.037	0.143	0.095	0.142	0.101	0.232	0.218	0.142	0.164	0.153	0.129	0.117	0.093	0.15	0.124	0.139	0.089	0.196	0.188	0.222	0.168	0.173	0.13	0.117	0.114	0.123	0.133	0.135	0.134	0.208	0.172	0.148	0.144	0.147	0.154	0.114	0.107	0.128	0.102	0.131	0.091	0.18
10800s	0.185	0.192	0.201	0.2	0.174	0.167	0.154	0.037	0.146	0.094	0.145	0.102	0.236	0.223	0.149	0.17	0.158	0.133	0.12	0.094	0.151	0.126	0.141	0.092	0.198	0.19	0.229	0.172	0.174	0.133	0.119	0.117	0.128	0.134	0.141	0.138	0.211	0.175	0.152	0.146	0.153	0.16	0.117	0.109	0.131	0.104	0.133	0.09	0.186
11700s	0.187	0.192	0.203	0.201	0.173	0.169	0.154	0.039	0.145	0.098	0.147	0.101	0.238	0.223	0.149	0.168	0.158	0.13	0.119	0.095	0.152	0.126	0.141	0.096	0.201	0.193	0.228	0.17	0.174	0.134	0.119	0.116	0.127	0.135	0.139	0.136	0.212	0.178	0.152	0.148	0.152	0.159	0.115	0.108	0.129	0.104	0.135	0.092	0.187
12600s	0.188	0.198	0.208	0.202	0.176	0.17	0.157	0.038	0.151	0.1	0.147	0.105	0.244	0.226	0.155	0.17	0.16	0.134	0.118	0.103	0.155	0.125	0.144	0.098	0.205	0.197	0.229	0.171	0.177	0.135	0.122	0.119	0.127	0.136	0.141	0.14	0.215	0.181	0.156	0.152	0.155	0.159	0.117	0.11	0.13	0.106	0.137	0.092	0.189
13500s	0.189	0.198	0.209	0.201	0.176	0.173	0.158	0.034	0.152	0.103	0.147	0.105	0.244	0.229	0.156	0.17	0.161	0.137	0.122	0.102	0.155	0.128	0.147	0.098	0.207	0.197	0.234	0.173	0.177	0.136	0.123	0.117	0.131	0.137	0.144	0.143	0.217	0.182	0.159	0.153	0.155	0.162	0.114	0.11	0.132	0.109	0.139	0.094	0.19
14400s	0.189	0.198	0.207	0.202	0.176	0.173	0.159	0.036	0.151	0.103	0.148	0.108	0.248	0.227	0.159	0.17	0.163	0.138	0.123	0.102	0.158	0.129	0.146	0.094	0.207	0.196	0.236	0.174	0.178	0.136	0.125	0.119	0.13	0.139	0.147	0.144	0.216	0.185	0.16	0.152	0.156	0.163	0.116	0.112	0.133	0.108	0.141	0.095	0.191
15300s	0.193	0.202	0.209	0.205	0.178	0.174	0.162	0.039	0.154	0.105	0.149	0.107	0.249	0.232	0.164	0.173	0.165	0.139	0.127	0.101	0.158	0.131	0.149	0.101	0.21	0.2	0.238	0.176	0.18	0.139	0.127	0.122	0.132	0.138	0.148	0.147	0.222	0.185	0.163	0.156	0.157	0.165	0.119	0.114	0.134	0.11	0.143	0.095	0.194
16200s	0.193	0.201	0.21	0.204	0.179	0.174	0.163	0.037	0.157	0.107	0.151	0.108	0.25	0.233	0.167	0.175	0.169	0.14	0.127	0.101	0.161	0.132	0.15	0.107	0.211	0.201	0.242	0.176	0.18	0.142	0.128	0.123	0.133	0.138	0.149	0.148	0.222	0.189	0.166	0.159	0.159	0.168	0.122	0.114	0.135	0.11	0.144	0.097	0.195
17100s	0.197	0.201	0.211	0.205	0.181	0.175	0.165	0.042	0.158	0.113	0.152	0.111	0.255	0.236	0.173	0.176	0.168	0.142	0.131	0.105	0.164	0.132	0.154	0.114	0.212	0.204	0.244	0.178	0.182	0.142	0.128	0.122	0.135	0.143	0.153	0.149	0.226	0.19	0.168	0.161	0.158	0.168	0.121	0.114	0.138	0.115	0.146	0.098	0.197
18000s	0.198	0.204	0.215	0.206	0.18	0.175	0.164	0.046	0.159	0.116	0.153	0.11	0.257	0.238	0.175	0.177	0.17	0.143	0.13	0.106	0.164	0.133	0.157	0.116	0.215	0.206	0.247	0.179	0.186	0.145	0.131	0.122	0.135	0.143	0.154	0.153	0.227	0.191	0.171	0.162	0.16	0.169	0.126	0.117	0.138	0.116	0.151	0.101	0.199
18900s	0.2	0.207	0.219	0.209	0.183	0.178	0.167	0.054	0.164	0.118	0.157	0.114	0.257	0.24	0.182	0.18	0.173	0.145	0.134	0.108	0.168	0.137	0.156	0.124	0.22	0.211	0.25	0.182	0.188	0.145	0.132	0.127	0.139	0.147	0.155	0.159	0.232	0.196	0.173	0.165	0.163	0.173	0.128	0.119	0.14	0.118	0.154	0.104	0.203
19800s	0.199	0.207	0.218	0.208	0.181	0.178	0.168	0.058	0.159	0.117	0.156	0.113	0.26	0.241	0.183	0.181	0.173	0.144	0.132	0.109	0.167	0.134	0.16	0.127	0.22	0.211	0.249	0.178	0.187	0.144	0.132	0.126	0.138	0.145	0.157	0.157	0.233	0.195	0.174	0.164	0.164	0.173	0.132	0.12	0.142	0.117	0.152	0.106	0.204
20700s	0.198	0.21	0.222	0.21	0.185	0.181	0.168	0.058	0.165	0.117	0.159	0.114	0.259	0.245	0.187	0.183	0.173	0.144	0.134	0.108	0.17	0.136	0.162	0.131	0.222	0.214	0.252	0.18	0.185	0.147	0.135	0.127	0.141	0.147	0.161	0.162	0.236	0.199	0.18	0.168	0.17	0.173	0.134	0.12	0.143	0.122	0.155	0.107	0.203
21600s	0.199	0.21	0.22	0.208	0.182	0.182	0.168	0.062	0.164	0.116	0.157	0.118	0.26	0.245	0.19	0.181	0.174	0.145	0.134	0.104	0.165	0.137	0.162	0.135	0.224	0.213	0.255	0.18	0.186	0.148	0.132	0.128	0.142	0.146	0.162	0.163	0.235	0.199	0.178	0.167	0.17	0.171	0.133	0.119	0.144	0.119	0.156	0.11	0.208
22500s	0.202	0.215	0.225	0.211	0.185	0.181	0.17	0.067	0.163	0.122	0.159	0.118	0.265	0.25	0.194	0.186	0.177	0.147	0.137	0.113	0.171	0.138	0.166	0.138	0.23	0.219	0.256	0.182	0.188	0.151	0.135	0.13	0.143	0.151	0.164	0.166	0.241	0.201	0.179	0.171	0.167	0.176	0.136	0.123	0.146	0.121	0.159	0.109	0.211
23400s	0.203	0.214	0.227	0.212	0.184	0.184	0.17	0.07	0.166	0.122	0.161	0.118	0.265	0.25	0.195	0.187	0.175	0.147	0.139	0.104	0.17	0.139	0.168	0.142	0.229	0.219	0.257	0.184	0.189	0.152	0.136	0.131	0.146	0.152	0.167	0.167	0.241	0.201	0.183	0.171	0.172	0.176	0.14	0.122	0.148	0.125	0.163	0.109	0.214
24300s	0.204	0.218	0.227	0.213	0.187	0.184	0.173	0.075	0.165	0.123	0.16	0.12	0.264	0.253	0.202	0.188	0.178	0.149	0.139	0.107	0.173	0.141	0.169	0.144	0.233	0.223	0.262	0.184	0.19	0.153	0.138	0.132	0.145	0.154	0.171	0.173	0.242	0.204	0.186	0.174	0.172	0.176	0.138	0.123	0.147	0.124	0.163	0.113	0.212
25200s	0.205	0.22	0.229	0.213	0.186	0.183	0.175	0.078	0.166	0.128	0.161	0.119	0.266	0.254	0.204	0.188	0.178	0.149	0.141	0.108	0.174	0.143	0.174	0.147	0.233	0.227	0.263	0.186	0.191	0.154	0.139	0.135	0.148	0.156	0.172	0.171	0.247	0.209	0.187	0.174	0.174	0.178	0.138	0.124	0.15	0.125	0.167	0.114	0.216
26100s	0.208	0.219	0.232	0.214	0.186	0.183	0.175	0.073	0.169	0.125	0.164	0.122	0.272	0.258	0.205	0.189	0.179	0.151	0.143	0.113	0.177	0.141	0.174	0.148	0.236	0.228	0.268	0.184	0.193	0.154	0.14	0.135	0.146	0.155	0.175	0.173	0.247	0.211	0.189	0.177	0.176	0.178	0.139	0.126	0.15	0.126	0.166	0.116	0.219
27000s	0.208	0.221	0.234	0.216	0.189	0.186	0.176	0.079	0.17	0.126	0.165	0.12	0.271	0.258	0.209	0.188	0.182	0.154	0.142	0.11	0.177	0.144	0.175	0.152	0.239	0.232	0.273	0.188	0.195	0.155	0.142	0.138	0.149	0.156	0.18	0.176	0.25	0.211	0.19	0.177	0.174	0.18	0.138	0.129	0.151	0.129	0.169	0.118	0.218
27900s	0.212	0.223	0.237	0.216	0.189	0.184	0.176	0.079	0.172	0.13	0.166	0.122	0.277	0.259	0.212	0.19	0.184	0.154	0.144	0.118	0.182	0.145	0.178	0.154	0.243	0.233	0.275	0.188	0.199	0.158	0.144	0.139	0.149	0.158	0.179	0.179	0.252	0.211	0.189	0.182	0.173	0.184	0.14	0.129	0.153	0.127	0.169	0.119	0.221
28800s	0.211	0.224	0.235	0.216	0.189	0.187	0.179	0.068	0.173	0.131	0.165	0.126	0.278	0.259	0.216	0.191	0.184	0.152	0.145	0.115	0.18	0.143	0.182	0.154	0.241	0.233	0.273	0.187	0.197	0.158	0.145	0.137	0.151	0.158	0.179	0.179	0.254	0.215	0.193	0.181	0.179	0.182	0.137	0.129	0.152	0.13	0.168	0.121	0.223
29700s	0.21	0.224	0.238	0.219	0.191	0.188	0.177	0.076	0.176	0.13	0.165	0.121	0.277	0.26	0.219	0.192	0.184	0.155	0.146	0.116	0.181	0.146	0.182	0.157	0.243	0.234	0.275	0.188	0.198	0.158	0.144	0.139	0.153	0.155	0.18	0.181	0.255	0.215	0.194	0.18	0.18	0.181	0.143	0.131	0.154	0.132	0.171	0.124	0.224
30600s	0.216	0.227	0.243	0.221	0.19	0.191	0.18	0.087	0.175	0.131	0.17	0.125	0.281	0.264	0.223	0.196	0.186	0.155	0.147	0.119	0.184	0.147	0.185	0.159	0.247	0.236	0.282	0.189	0.199	0.161	0.147	0.14	0.155	0.16	0.182	0.183	0.258	0.218	0.198	0.184	0.181	0.183	0.143	0.133	0.156	0.134	0.172	0.127	0.227
31500s	0.215	0.233	0.243	0.22	0.192	0.19	0.183	0.11	0.175	0.132	0.169	0.127	0.281	0.266	0.226	0.198	0.186	0.16	0.149	0.117	0.186	0.147	0.188	0.161	0.248	0.239	0.285	0.191	0.201	0.16	0.15	0.139	0.157	0.16	0.186	0.186	0.26	0.221	0.2	0.184	0.186	0.183	0.145	0.135	0.159	0.137	0.176	0.13	0.229
32400s	0.215	0.233	0.244	0.219	0.192	0.192	0.182	0.116	0.175	0.132	0.169	0.126	0.282	0.27	0.227	0.2	0.188	0.158	0.149	0.117	0.183	0.15	0.189	0.164	0.25	0.239	0.287	0.189	0.2	0.161	0.147	0.141	0.155	0.158	0.187	0.187	0.261	0.221	0.201	0.185	0.181	0.183	0.147	0.135	0.159	0.137	0.178	0.13	0.23
33300s	0.217	0.235	0.247	0.221	0.192	0.191	0.181	0.12	0.176	0.135	0.169	0.127	0.285	0.271	0.231	0.199	0.188	0.16	0.15	0.121	0.185	0.151	0.191	0.165	0.252	0.239	0.289	0.191	0.203	0.161	0.15	0.143	0.158	0.161	0.187	0.189	0.261	0.222	0.201	0.186	0.187	0.184	0.15	0.135	0.161	0.14	0.177	0.134	0.235
34200s	0.22	0.238	0.247	0.22	0.192	0.193	0.184	0.123	0.175	0.135	0.171	0.126	0.291	0.274	0.233	0.203	0.189	0.161	0.151	0.126	0.189	0.149	0.191	0.167	0.251	0.24	0.292	0.193	0.204	0.161	0.154	0.144	0.158	0.159	0.191	0.192	0.265	0.224	0.202	0.186	0.187	0.186	0.151	0.136	0.162	0.14	0.179	0.137	0.235
35100s	0.222	0.238	0.252	0.222	0.198	0.193	0.186	0.133	0.181	0.136	0.174	0.131	0.294	0.276	0.238	0.203	0.192	0.163	0.154	0.126	0.192	0.155	0.193	0.169	0.256	0.244	0.294	0.196	0.207	0.164	0.154	0.15	0.163	0.163	0.19	0.193	0.267	0.227	0.204	0.191	0.19	0.188	0.157	0.141	0.166	0.145	0.184	0.138	0.24
36000s	0.22	0.239	0.251	0.221	0.194	0.193	0.187	0.126	0.177	0.136	0.174	0.127	0.291	0.275	0.237	0.203	0.191	0.164	0.153	0.127	0.191	0.151	0.195	0.169	0.256	0.244	0.296	0.194	0.205	0.163	0.154	0.147	0.161	0.163	0.192	0.197	0.267	0.226	0.2	0.189	0.186	0.187	0.154	0.138	0.164	0.142	0.183	0.137	0.237
36900s	0.226	0.243	0.252	0.223	0.196	0.195	0.187	0.124	0.18	0.137	0.176	0.131	0.294	0.277	0.242	0.205	0.194	0.166	0.155	0.127	0.193	0.152	0.198	0.173	0.258	0.246	0.297	0.193	0.208	0.166	0.154	0.148	0.162	0.168	0.195	0.197	0.27	0.227	0.206	0.192	0.192	0.189	0.159	0.141	0.166	0.148	0.185	0.139	0.241
37800s	0.226	0.247	0.255	0.225	0.199	0.196	0.191	0.129	0.18	0.137	0.174	0.133	0.297	0.28	0.243	0.204	0.196	0.167	0.158	0.124	0.195	0.156	0.201	0.175	0.262	0.25	0.3	0.197	0.208	0.167	0.155	0.151	0.165	0.17	0.198	0.201	0.273	0.231	0.209	0.193	0.192	0.19	0.161	0.14	0.168	0.149	0.188	0.145	0.242
38700s	0.225	0.247	0.255	0.223	0.198	0.195	0.191	0.127	0.183	0.138	0.174	0.133	0.295	0.278	0.244	0.206	0.192	0.166	0.155	0.122	0.193	0.156	0.2	0.179	0.263	0.25	0.302	0.194	0.209	0.168	0.156	0.152	0.166	0.167	0.198	0.203	0.276	0.233	0.209	0.193	0.19	0.191	0.16	0.141	0.166	0.148	0.19	0.148	0.242
39600s	0.227	0.247	0.259	0.224	0.198	0.197	0.191	0.13	0.181	0.139	0.176	0.129	0.297	0.282	0.247	0.208	0.195	0.169	0.158	0.124	0.196	0.156	0.204	0.177	0.264	0.252	0.303	0.196	0.208	0.168	0.156	0.15	0.166	0.17	0.2	0.203	0.275	0.232	0.21	0.194	0.19	0.192	0.159	0.142	0.167	0.15	0.19	0.148	0.244
40500s	0.225	0.247	0.263	0.225	0.199	0.198	0.193	0.131	0.181	0.138	0.176	0.132	0.303	0.284	0.252	0.208	0.197	0.167	0.157	0.125	0.196	0.157	0.203	0.18	0.266	0.254	0.304	0.196	0.206	0.169	0.16	0.152	0.167	0.168	0.203	0.205	0.276	0.235	0.209	0.195	0.191	0.191	0.157	0.142	0.169	0.151	0.191	0.148	0.244
41400s	0.226	0.252	0.262	0.227	0.2	0.2	0.196	0.135	0.184	0.141	0.179	0.134	0.305	0.285	0.256	0.211	0.199	0.171	0.16	0.128	0.198	0.157	0.205	0.185	0.268	0.258	0.308	0.201	0.21	0.171	0.162	0.152	0.17	0.172	0.202	0.207	0.281	0.237	0.212	0.194	0.194	0.193	0.159	0.147	0.17	0.151	0.193	0.15	0.25
42300s	0.23	0.25	0.264	0.227	0.201	0.203	0.197	0.137	0.189	0.142	0.179	0.138	0.313	0.287	0.26	0.211	0.2	0.172	0.161	0.135	0.199	0.157	0.206	0.188	0.27	0.261	0.309	0.201	0.211	0.17	0.164	0.154	0.171	0.171	0.208	0.21	0.281	0.24	0.213	0.196	0.197	0.194	0.164	0.145	0.173	0.155	0.195	0.154	0.25
43200s	0.234	0.251	0.266	0.226	0.203	0.203	0.198	0.138	0.186	0.143	0.18	0.135	0.312	0.291	0.26	0.211	0.202	0.173	0.163	0.132	0.201	0.159	0.209	0.189	0.271	0.262	0.309	0.203	0.214	0.172	0.165	0.154	0.173	0.173	0.208	0.211	0.284	0.239	0.214	0.196	0.193	0.196	0.162	0.149	0.174	0.157	0.197	0.158	0.25
44100s	0.232	0.254	0.268	0.228	0.204	0.203	0.199	0.128	0.187	0.144	0.18	0.137	0.314	0.291	0.263	0.213	0.204	0.175	0.164	0.138	0.204	0.158	0.209	0.189	0.272	0.263	0.314	0.205	0.212	0.171	0.165	0.155	0.175	0.174	0.213	0.213	0.287	0.241	0.217	0.198	0.196	0.196	0.163	0.149	0.176	0.156	0.198	0.16	0.253
45000s	0.233	0.256	0.27	0.228	0.206	0.205	0.199	0.127	0.192	0.145	0.182	0.14	0.316	0.293	0.265	0.215	0.203	0.177	0.166	0.141	0.205	0.161	0.211	0.193	0.278	0.265	0.315	0.205	0.215	0.175	0.167	0.156	0.176	0.175	0.215	0.218	0.288	0.243	0.217	0.199	0.197	0.198	0.169	0.149	0.177	0.158	0.2	0.159	0.256
45900s	0.234	0.259	0.27	0.229	0.202	0.204	0.199	0.114	0.186	0.146	0.18	0.135	0.317	0.293	0.268	0.215	0.206	0.175	0.167	0.141	0.203	0.161	0.214	0.192	0.279	0.267	0.318	0.205	0.216	0.172	0.165	0.158	0.177	0.177	0.215	0.22	0.289	0.244	0.218	0.2	0.195	0.199	0.166	0.15	0.177	0.16	0.202	0.161	0.256
46800s	0.237	0.26	0.273	0.229	0.203	0.206	0.2	0.118	0.191	0.146	0.183	0.141	0.32	0.295	0.271	0.216	0.207	0.177	0.168	0.143	0.206	0.162	0.217	0.195	0.28	0.268	0.317	0.206	0.218	0.175	0.168	0.158	0.178	0.177	0.218	0.222	0.291	0.248	0.219	0.201	0.198	0.201	0.166	0.15	0.176	0.16	0.205	0.165	0.262
47700s	0.235	0.259	0.273	0.23	0.206	0.21	0.202	0.125	0.195	0.148	0.186	0.143	0.322	0.295	0.271	0.218	0.206	0.177	0.167	0.139	0.206	0.163	0.217	0.196	0.282	0.269	0.32	0.206	0.217	0.176	0.17	0.159	0.181	0.177	0.22	0.225	0.296	0.245	0.219	0.206	0.198	0.202	0.168	0.151	0.18	0.16	0.209	0.165	0.26
48600s	0.235	0.261	0.275	0.231	0.207	0.21	0.202	0.127	0.195	0.15	0.185	0.145	0.324	0.297	0.275	0.22	0.207	0.179	0.17	0.139	0.208	0.164	0.219	0.197	0.283	0.273	0.324	0.206	0.219	0.175	0.17	0.16	0.181	0.18	0.223	0.227	0.299	0.25	0.221	0.205	0.202	0.202	0.169	0.151	0.183	0.164	0.209	0.169	0.263
49500s	0.237	0.26	0.277	0.231	0.207	0.211	0.206	0.13	0.196	0.149	0.184	0.144	0.323	0.296	0.277	0.22	0.21	0.179	0.169	0.137	0.207	0.165	0.219	0.198	0.284	0.275	0.325	0.208	0.22	0.178	0.17	0.162	0.184	0.183	0.224	0.227	0.299	0.249	0.22	0.204	0.202	0.202	0.173	0.153	0.183	0.165	0.206	0.168	0.266
50400s	0.241	0.263	0.28	0.233	0.208	0.211	0.206	0.133	0.193	0.149	0.19	0.141	0.325	0.299	0.28	0.22	0.207	0.181	0.17	0.14	0.208	0.167	0.224	0.199	0.284	0.277	0.327	0.21	0.223	0.178	0.173	0.164	0.183	0.187	0.227	0.229	0.3	0.249	0.221	0.207	0.204	0.205	0.172	0.153	0.186	0.168	0.212	0.17	0.268
51300s	0.24	0.263	0.28	0.234	0.208	0.21	0.207	0.141	0.194	0.15	0.19	0.144	0.326	0.3	0.28	0.221	0.209	0.182	0.171	0.139	0.208	0.166	0.223	0.199	0.288	0.277	0.327	0.209	0.221	0.178	0.171	0.162	0.182	0.185	0.224	0.228	0.3	0.249	0.222	0.206	0.202	0.203	0.174	0.15	0.187	0.167	0.212	0.171	0.269
52200s	0.24	0.265	0.282	0.234	0.211	0.211	0.21	0.14	0.195	0.153	0.19	0.143	0.329	0.301	0.282	0.224	0.213	0.184	0.172	0.143	0.212	0.169	0.227	0.201	0.291	0.278	0.33	0.213	0.224	0.18	0.172	0.167	0.183	0.182	0.227	0.231	0.304	0.254	0.227	0.208	0.205	0.203	0.175	0.152	0.189	0.168	0.215	0.172	0.269
53100s	0.241	0.269	0.284	0.237	0.209	0.212	0.208	0.14	0.197	0.154	0.19	0.145	0.329	0.306	0.285	0.225	0.213	0.182	0.175	0.14	0.21	0.172	0.23	0.203	0.291	0.282	0.33	0.214	0.224	0.18	0.175	0.166	0.187	0.188	0.231	0.236	0.306	0.255	0.229	0.21	0.205	0.206	0.177	0.153	0.19	0.172	0.215	0.174	0.27
54000s	0.244	0.269	0.288	0.236	0.21	0.213	0.21	0.138	0.193	0.153	0.19	0.144	0.329	0.306	0.284	0.227	0.212	0.184	0.175	0.137	0.21	0.171	0.23	0.202	0.294	0.28	0.329	0.214	0.222	0.18	0.174	0.168	0.187	0.186	0.23	0.235	0.306	0.255	0.228	0.209	0.206	0.206	0.178	0.153	0.188	0.172	0.217	0.175	0.272
54900s	0.246	0.27	0.288	0.236	0.21	0.216	0.211	0.139	0.196	0.157	0.192	0.144	0.333	0.31	0.292	0.228	0.215	0.185	0.175	0.14	0.213	0.171	0.231	0.203	0.294	0.282	0.332	0.217	0.225	0.18	0.179	0.169	0.186	0.188	0.232	0.237	0.309	0.256	0.228	0.211	0.206	0.21	0.18	0.154	0.191	0.173	0.219	0.176	0.275
55800s	0.246	0.27	0.288	0.235	0.211	0.217	0.211	0.138	0.197	0.155	0.193	0.145	0.335	0.311	0.292	0.229	0.215	0.187	0.175	0.144	0.215	0.168	0.233	0.205	0.297	0.282	0.337	0.214	0.227	0.181	0.177	0.168	0.188	0.187	0.229	0.24	0.307	0.257	0.229	0.213	0.208	0.21	0.18	0.152	0.193	0.172	0.22	0.176	0.278
56700s	0.245	0.274	0.292	0.235	0.213	0.217	0.212	0.144	0.197	0.154	0.193	0.146	0.339	0.315	0.294	0.231	0.216	0.188	0.176	0.146	0.215	0.17	0.232	0.206	0.297	0.283	0.338	0.213	0.227	0.181	0.179	0.171	0.19	0.186	0.233	0.239	0.31	0.257	0.23	0.212	0.207	0.211	0.179	0.155	0.193	0.175	0.223	0.178	0.283
57600s	0.25	0.275	0.294	0.238	0.214	0.217	0.213	0.149	0.199	0.158	0.194	0.148	0.343	0.316	0.297	0.233	0.219	0.189	0.18	0.144	0.217	0.171	0.235	0.21	0.302	0.287	0.341	0.217	0.227	0.183	0.179	0.171	0.194	0.194	0.238	0.243	0.311	0.261	0.234	0.213	0.209	0.21	0.183	0.154	0.197	0.179	0.226	0.183	0.28
58500s	0.247	0.273	0.291	0.237	0.213	0.215	0.212	0.156	0.199	0.157	0.194	0.147	0.341	0.317	0.297	0.231	0.217	0.19	0.178	0.146	0.217	0.171	0.234	0.209	0.304	0.286	0.339	0.216	0.226	0.182	0.179	0.17	0.192	0.195	0.239	0.246	0.314	0.258	0.231	0.214	0.209	0.21	0.182	0.153	0.195	0.179	0.227	0.184	0.283
59400s	0.249	0.275	0.292	0.237	0.214	0.217	0.214	0.155	0.199	0.158	0.197	0.149	0.345	0.318	0.304	0.234	0.219	0.193	0.18	0.153	0.222	0.172	0.235	0.212	0.302	0.289	0.34	0.218	0.227	0.185	0.182	0.174	0.193	0.192	0.243	0.246	0.317	0.259	0.233	0.215	0.208	0.213	0.185	0.155	0.197	0.178	0.23	0.185	0.283
60300s	0.248	0.278	0.296	0.239	0.216	0.22	0.217	0.157	0.204	0.159	0.198	0.15	0.344	0.322	0.303	0.237	0.221	0.194	0.18	0.149	0.22	0.177	0.237	0.215	0.305	0.291	0.344	0.219	0.228	0.186	0.183	0.174	0.195	0.195	0.244	0.248	0.321	0.264	0.236	0.217	0.209	0.215	0.186	0.156	0.199	0.181	0.234	0.187	0.286
61200s	0.25	0.275	0.299	0.239	0.214	0.221	0.218	0.159	0.202	0.16	0.2	0.151	0.347	0.322	0.304	0.238	0.222	0.196	0.181	0.151	0.222	0.176	0.236	0.214	0.308	0.29	0.342	0.221	0.229	0.187	0.185	0.174	0.195	0.195	0.244	0.251	0.321	0.265	0.234	0.216	0.212	0.212	0.189	0.154	0.2	0.181	0.232	0.187	0.285
62100s	0.252	0.278	0.302	0.24	0.218	0.223	0.219	0.16	0.204	0.161	0.201	0.155	0.35	0.324	0.307	0.239	0.225	0.196	0.182	0.157	0.222	0.177	0.238	0.217	0.312	0.294	0.35	0.222	0.232	0.191	0.184	0.178	0.196	0.197	0.245	0.254	0.322	0.265	0.236	0.218	0.213	0.215	0.192	0.157	0.201	0.183	0.234	0.194	0.291
63000s	0.253	0.276	0.301	0.24	0.219	0.222	0.218	0.156	0.204	0.162	0.199	0.153	0.351	0.325	0.307	0.239	0.224	0.192	0.184	0.153	0.223	0.177	0.24	0.22	0.311	0.295	0.348	0.221	0.232	0.186	0.184	0.181	0.196	0.197	0.247	0.253	0.321	0.268	0.238	0.221	0.214	0.215	0.193	0.156	0.203	0.184	0.237	0.193	0.291
63900s	0.253	0.278	0.305	0.241	0.222	0.223	0.219	0.164	0.207	0.164	0.201	0.157	0.354	0.326	0.31	0.242	0.226	0.195	0.185	0.154	0.226	0.18	0.243	0.221	0.314	0.297	0.35	0.225	0.235	0.19	0.184	0.182	0.198	0.2	0.251	0.257	0.325	0.269	0.238	0.222	0.214	0.215	0.197	0.158	0.204	0.186	0.239	0.194	0.292
64800s	0.251	0.278	0.304	0.242	0.222	0.223	0.22	0.163	0.211	0.164	0.205	0.158	0.357	0.326	0.313	0.243	0.228	0.198	0.185	0.157	0.229	0.181	0.244	0.22	0.315	0.299	0.352	0.224	0.236	0.191	0.188	0.184	0.199	0.203	0.251	0.258	0.327	0.271	0.242	0.222	0.216	0.218	0.199	0.158	0.206	0.187	0.242	0.194	0.294
65700s	0.255	0.279	0.307	0.242	0.221	0.226	0.221	0.172	0.207	0.166	0.205	0.156	0.355	0.327	0.311	0.243	0.227	0.199	0.189	0.155	0.228	0.184	0.242	0.224	0.315	0.299	0.357	0.225	0.235	0.192	0.188	0.184	0.202	0.201	0.251	0.258	0.328	0.272	0.244	0.223	0.215	0.217	0.199	0.158	0.207	0.19	0.242	0.196	0.293
66600s	0.253	0.28	0.306	0.24	0.223	0.228	0.222	0.176	0.212	0.165	0.205	0.157	0.354	0.331	0.314	0.244	0.23	0.197	0.189	0.156	0.227	0.182	0.245	0.225	0.315	0.301	0.357	0.228	0.237	0.192	0.189	0.183	0.201	0.201	0.255	0.262	0.331	0.274	0.246	0.223	0.218	0.219	0.202	0.157	0.208	0.188	0.247	0.196	0.297
67500s	0.257	0.283	0.312	0.244	0.223	0.226	0.225	0.182	0.21	0.166	0.207	0.158	0.355	0.331	0.315	0.246	0.231	0.201	0.19	0.158	0.23	0.183	0.246	0.229	0.319	0.304	0.356	0.226	0.238	0.192	0.188	0.184	0.203	0.202	0.256	0.264	0.329	0.274	0.245	0.222	0.216	0.22	0.206	0.158	0.209	0.19	0.248	0.198	0.298
68400s	0.258	0.286	0.312	0.243	0.222	0.232	0.224	0.181	0.212	0.166	0.208	0.158	0.355	0.333	0.32	0.247	0.23	0.199	0.189	0.158	0.23	0.184	0.25	0.228	0.322	0.305	0.358	0.228	0.24	0.192	0.188	0.185	0.203	0.203	0.257	0.266	0.328	0.273	0.247	0.225	0.217	0.219	0.208	0.159	0.212	0.192	0.246	0.2	0.296
69300s	0.256	0.287	0.316	0.243	0.222	0.229	0.226	0.185	0.213	0.164	0.208	0.158	0.358	0.336	0.321	0.247	0.232	0.2	0.191	0.157	0.232	0.185	0.249	0.229	0.322	0.308	0.361	0.229	0.239	0.192	0.193	0.185	0.205	0.203	0.26	0.266	0.332	0.276	0.248	0.223	0.218	0.222	0.21	0.16	0.213	0.193	0.249	0.202	0.299
70200s	0.257	0.285	0.315	0.244	0.226	0.23	0.224	0.183	0.215	0.167	0.208	0.159	0.358	0.338	0.322	0.248	0.232	0.202	0.191	0.153	0.234	0.187	0.25	0.231	0.32	0.308	0.36	0.226	0.239	0.194	0.191	0.187	0.206	0.204	0.259	0.268	0.332	0.278	0.246	0.224	0.217	0.221	0.213	0.159	0.214	0.194	0.25	0.203	0.301
71100s	0.259	0.289	0.317	0.245	0.224	0.229	0.228	0.182	0.214	0.166	0.207	0.157	0.363	0.338	0.325	0.249	0.232	0.199	0.191	0.155	0.232	0.186	0.25	0.231	0.322	0.309	0.361	0.229	0.241	0.194	0.193	0.185	0.208	0.201	0.26	0.268	0.333	0.277	0.249	0.225	0.219	0.22	0.213	0.156	0.214	0.196	0.251	0.202	0.301
72000s	0.263	0.292	0.319	0.248	0.223	0.229	0.231	0.189	0.215	0.169	0.212	0.158	0.369	0.342	0.33	0.251	0.234	0.204	0.195	0.164	0.236	0.188	0.251	0.235	0.326	0.312	0.365	0.232	0.243	0.198	0.195	0.191	0.21	0.205	0.265	0.271	0.337	0.282	0.253	0.229	0.222	0.224	0.213	0.16	0.217	0.198	0.257	0.207	0.305
72900s	0.262	0.292	0.315	0.248	0.223	0.228	0.232	0.187	0.211	0.168	0.21	0.156	0.368	0.342	0.331	0.252	0.234	0.203	0.194	0.163	0.235	0.188	0.252	0.237	0.328	0.311	0.364	0.232	0.242	0.197	0.195	0.189	0.212	0.205	0.266	0.274	0.337	0.28	0.255	0.229	0.222	0.221	0.214	0.159	0.218	0.197	0.255	0.206	0.31
73800s	0.262	0.293	0.32	0.249	0.225	0.23	0.231	0.191	0.217	0.171	0.211	0.157	0.372	0.343	0.333	0.253	0.237	0.204	0.195	0.164	0.234	0.189	0.256	0.238	0.326	0.31	0.367	0.232	0.244	0.198	0.199	0.192	0.214	0.207	0.266	0.276	0.339	0.281	0.255	0.231	0.223	0.223	0.215	0.16	0.22	0.201	0.255	0.207	0.311
74700s	0.26	0.293	0.319	0.248	0.227	0.227	0.231	0.193	0.216	0.171	0.211	0.16	0.369	0.344	0.332	0.252	0.235	0.202	0.195	0.16	0.235	0.189	0.258	0.239	0.328	0.311	0.369	0.231	0.243	0.197	0.196	0.191	0.214	0.209	0.271	0.274	0.34	0.282	0.254	0.231	0.219	0.224	0.214	0.159	0.22	0.2	0.255	0.212	0.308
75600s	0.262	0.296	0.325	0.251	0.228	0.232	0.234	0.198	0.22	0.173	0.213	0.163	0.375	0.349	0.339	0.254	0.236	0.207	0.197	0.168	0.24	0.192	0.261	0.241	0.332	0.314	0.375	0.236	0.247	0.2	0.198	0.194	0.216	0.211	0.271	0.274	0.343	0.285	0.254	0.233	0.224	0.23	0.215	0.163	0.221	0.205	0.26	0.212	0.313
76500s	0.26	0.295	0.323	0.25	0.229	0.231	0.235	0.196	0.221	0.171	0.214	0.16	0.374	0.346	0.338	0.256	0.237	0.206	0.197	0.166	0.238	0.192	0.262	0.239	0.333	0.314	0.372	0.235	0.247	0.2	0.2	0.194	0.218	0.213	0.273	0.277	0.345	0.288	0.256	0.232	0.221	0.227	0.213	0.161	0.222	0.205	0.259	0.214	0.313
77400s	0.261	0.297	0.326	0.251	0.229	0.233	0.236	0.198	0.222	0.173	0.216	0.165	0.375	0.347	0.34	0.254	0.237	0.209	0.199	0.166	0.241	0.195	0.262	0.24	0.333	0.315	0.375	0.236	0.248	0.202	0.2	0.196	0.219	0.212	0.273	0.279	0.345	0.287	0.255	0.234	0.224	0.229	0.215	0.163	0.222	0.205	0.261	0.217	0.313
78300s	0.26	0.295	0.328	0.251	0.23	0.235	0.236	0.198	0.224	0.173	0.217	0.166	0.383	0.354	0.34	0.258	0.237	0.211	0.197	0.174	0.243	0.195	0.262	0.239	0.335	0.319	0.377	0.237	0.247	0.2	0.202	0.198	0.219	0.213	0.273	0.282	0.344	0.288	0.258	0.234	0.221	0.229	0.214	0.166	0.223	0.206	0.264	0.214	0.316
79200s	0.26	0.297	0.33	0.249	0.232	0.238	0.236	0.202	0.225	0.175	0.218	0.166	0.383	0.36	0.347	0.258	0.24	0.21	0.2	0.178	0.244	0.196	0.261	0.242	0.339	0.319	0.376	0.238	0.249	0.2	0.203	0.2	0.22	0.214	0.278	0.284	0.345	0.29	0.258	0.232	0.226	0.232	0.213	0.166	0.224	0.208	0.263	0.221	0.318
80100s	0.262	0.298	0.33	0.249	0.232	0.236	0.239	0.199	0.223	0.174	0.219	0.167	0.383	0.358	0.346	0.259	0.24	0.212	0.199	0.175	0.246	0.196	0.263	0.244	0.339	0.321	0.378	0.241	0.25	0.202	0.204	0.202	0.224	0.216	0.278	0.289	0.349	0.293	0.261	0.234	0.228	0.23	0.217	0.168	0.227	0.211	0.268	0.222	0.319
81000s	0.263	0.299	0.332	0.25	0.231	0.235	0.239	0.198	0.224	0.174	0.217	0.167	0.384	0.358	0.349	0.262	0.242	0.211	0.202	0.174	0.247	0.199	0.265	0.244	0.343	0.321	0.379	0.239	0.252	0.204	0.205	0.206	0.225	0.216	0.281	0.288	0.348	0.296	0.264	0.235	0.23	0.232	0.218	0.166	0.226	0.211	0.269	0.222	0.318
81900s	0.265	0.3	0.331	0.252	0.234	0.237	0.242	0.196	0.227	0.177	0.218	0.169	0.387	0.355	0.351	0.259	0.244	0.21	0.203	0.177	0.249	0.196	0.267	0.247	0.34	0.322	0.378	0.241	0.251	0.203	0.205	0.204	0.225	0.217	0.282	0.291	0.35	0.297	0.263	0.235	0.231	0.232	0.216	0.166	0.227	0.21	0.27	0.225	0.318
82800s	0.266	0.3	0.335	0.251	0.232	0.241	0.241	0.2	0.227	0.175	0.22	0.169	0.389	0.357	0.355	0.261	0.244	0.214	0.203	0.179	0.247	0.198	0.268	0.25	0.345	0.324	0.38	0.241	0.254	0.203	0.205	0.205	0.225	0.219	0.283	0.294	0.351	0.297	0.263	0.237	0.229	0.233	0.217	0.167	0.227	0.213	0.269	0.225	0.319
83700s	0.273	0.306	0.337	0.255	0.232	0.237	0.246	0.203	0.225	0.177	0.221	0.168	0.388	0.359	0.357	0.262	0.246	0.214	0.204	0.176	0.25	0.201	0.27	0.253	0.345	0.326	0.381	0.243	0.255	0.207	0.21	0.209	0.231	0.219	0.283	0.295	0.352	0.299	0.266	0.237	0.229	0.234	0.22	0.168	0.23	0.215	0.273	0.229	0.319
84600s	0.269	0.304	0.337	0.252	0.233	0.24	0.244	0.203	0.227	0.178	0.22	0.169	0.384	0.362	0.356	0.263	0.246	0.213	0.204	0.177	0.251	0.2	0.269	0.253	0.344	0.327	0.383	0.242	0.254	0.205	0.207	0.205	0.229	0.218	0.287	0.293	0.351	0.299	0.264	0.24	0.229	0.234	0.221	0.171	0.233	0.212	0.272	0.227	0.319
85500s	0.272	0.303	0.343	0.256	0.234	0.242	0.243	0.205	0.225	0.178	0.221	0.168	0.385	0.363	0.359	0.263	0.247	0.214	0.206	0.175	0.252	0.201	0.271	0.254	0.346	0.329	0.383	0.244	0.255	0.204	0.208	0.207	0.231	0.221	0.286	0.293	0.352	0.301	0.268	0.238	0.231	0.233	0.223	0.168	0.234	0.216	0.275	0.229	0.322
86400s	0.272	0.309	0.342	0.259	0.235	0.243	0.247	0.206	0.226	0.18	0.222	0.171	0.388	0.363	0.358	0.264	0.249	0.216	0.207	0.179	0.254	0.202	0.274	0.259	0.348	0.333	0.388	0.244	0.259	0.208	0.206	0.207	0.231	0.224	0.29	0.297	0.354	0.303	0.269	0.238	0.231	0.236	0.225	0.171	0.235	0.218	0.275	0.234	0.325
87300s	0.271	0.309	0.344	0.257	0.236	0.241	0.245	0.205	0.23	0.179	0.221	0.17	0.391	0.364	0.363	0.265	0.246	0.217	0.207	0.181	0.253	0.201	0.275	0.258	0.346	0.33	0.387	0.249	0.256	0.208	0.209	0.208	0.231	0.221	0.288	0.299	0.354	0.302	0.27	0.24	0.229	0.234	0.224	0.172	0.234	0.218	0.278	0.234	0.324
88200s	0.274	0.31	0.347	0.258	0.238	0.245	0.246	0.211	0.232	0.183	0.224	0.172	0.395	0.369	0.366	0.269	0.251	0.217	0.21	0.182	0.257	0.203	0.277	0.261	0.349	0.334	0.388	0.248	0.26	0.21	0.215	0.213	0.234	0.226	0.293	0.303	0.355	0.305	0.273	0.242	0.231	0.238	0.226	0.176	0.237	0.22	0.28	0.236	0.328
89100s	0.271	0.309	0.346	0.256	0.237	0.242	0.244	0.211	0.227	0.181	0.222	0.17	0.391	0.368	0.362	0.265	0.248	0.215	0.209	0.178	0.254	0.202	0.276	0.261	0.348	0.333	0.391	0.245	0.258	0.207	0.212	0.211	0.234	0.222	0.29	0.3	0.354	0.304	0.27	0.24	0.229	0.234	0.225	0.174	0.235	0.221	0.277	0.233	0.327
90000s	0.273	0.309	0.352	0.257	0.238	0.244	0.248	0.211	0.23	0.182	0.226	0.172	0.392	0.368	0.37	0.27	0.25	0.219	0.211	0.177	0.257	0.207	0.278	0.267	0.35	0.336	0.393	0.248	0.259	0.208	0.213	0.212	0.236	0.226	0.295	0.304	0.358	0.306	0.272	0.243	0.231	0.237	0.229	0.179	0.237	0.222	0.284	0.238	0.33
90900s	0.27	0.313	0.349	0.257	0.239	0.246	0.247	0.21	0.231	0.182	0.228	0.173	0.394	0.371	0.371	0.265	0.25	0.217	0.211	0.184	0.259	0.204	0.278	0.264	0.351	0.335	0.393	0.247	0.259	0.209	0.216	0.211	0.237	0.224	0.295	0.304	0.357	0.306	0.272	0.242	0.229	0.239	0.228	0.177	0.239	0.224	0.282	0.239	0.331
91800s	0.272	0.31	0.356	0.257	0.239	0.247	0.249	0.211	0.231	0.181	0.227	0.173	0.401	0.37	0.377	0.269	0.252	0.219	0.21	0.19	0.259	0.203	0.277	0.265	0.352	0.337	0.396	0.25	0.259	0.209	0.215	0.215	0.239	0.228	0.3	0.306	0.359	0.305	0.274	0.244	0.229	0.24	0.231	0.179	0.24	0.224	0.286	0.238	0.333
92700s	0.272	0.316	0.357	0.256	0.238	0.25	0.25	0.21	0.234	0.185	0.227	0.175	0.402	0.372	0.375	0.269	0.254	0.221	0.212	0.191	0.259	0.205	0.28	0.269	0.35	0.34	0.396	0.252	0.262	0.211	0.216	0.215	0.239	0.229	0.3	0.31	0.361	0.308	0.275	0.245	0.231	0.241	0.231	0.179	0.24	0.226	0.288	0.242	0.333
93600s	0.269	0.313	0.356	0.257	0.241	0.248	0.25	0.204	0.235	0.184	0.229	0.178	0.402	0.377	0.375	0.271	0.254	0.224	0.212	0.196	0.261	0.206	0.28	0.273	0.352	0.341	0.399	0.251	0.264	0.21	0.216	0.216	0.242	0.229	0.304	0.306	0.36	0.307	0.275	0.246	0.229	0.239	0.231	0.182	0.242	0.224	0.29	0.243	0.338
94500s	0.27	0.314	0.357	0.258	0.24	0.249	0.251	0.202	0.236	0.185	0.23	0.177	0.406	0.376	0.374	0.272	0.255	0.222	0.213	0.196	0.261	0.206	0.28	0.271	0.354	0.342	0.399	0.251	0.265	0.209	0.218	0.214	0.243	0.229	0.303	0.309	0.36	0.309	0.278	0.245	0.231	0.243	0.234	0.179	0.244	0.225	0.289	0.244	0.337
95400s	0.269	0.315	0.358	0.257	0.239	0.246	0.25	0.205	0.235	0.184	0.229	0.175	0.405	0.377	0.376	0.272	0.255	0.223	0.212	0.201	0.261	0.205	0.28	0.272	0.355	0.342	0.397	0.252	0.264	0.209	0.216	0.215	0.241	0.229	0.304	0.311	0.362	0.307	0.276	0.246	0.229	0.241	0.233	0.18	0.243	0.223	0.292	0.248	0.339
96300s	0.269	0.316	0.36	0.257	0.242	0.247	0.254	0.207	0.237	0.186	0.231	0.178	0.407	0.377	0.378	0.274	0.257	0.225	0.216	0.194	0.264	0.208	0.282	0.273	0.353	0.343	0.4	0.251	0.264	0.21	0.218	0.218	0.244	0.23	0.305	0.314	0.364	0.309	0.279	0.246	0.23	0.245	0.234	0.183	0.245	0.227	0.296	0.248	0.339
97200s	0.27	0.316	0.362	0.26	0.243	0.25	0.253	0.205	0.24	0.189	0.232	0.18	0.413	0.377	0.383	0.276	0.257	0.229	0.214	0.2	0.267	0.209	0.283	0.278	0.358	0.344	0.403	0.252	0.266	0.21	0.22	0.222	0.246	0.231	0.31	0.313	0.366	0.31	0.276	0.25	0.231	0.246	0.232	0.183	0.246	0.228	0.297	0.251	0.345
98100s	0.269	0.316	0.362	0.258	0.243	0.247	0.252	0.209	0.238	0.187	0.232	0.178	0.411	0.381	0.38	0.273	0.255	0.225	0.214	0.195	0.267	0.207	0.285	0.275	0.352	0.345	0.404	0.252	0.265	0.211	0.219	0.221	0.244	0.23	0.308	0.314	0.367	0.31	0.277	0.249	0.231	0.245	0.228	0.182	0.246	0.228	0.297	0.249	0.341
99000s	0.271	0.318	0.364	0.261	0.243	0.251	0.251	0.212	0.239	0.187	0.233	0.18	0.413	0.381	0.38	0.273	0.258	0.226	0.218	0.194	0.267	0.211	0.285	0.28	0.36	0.344	0.405	0.255	0.266	0.21	0.216	0.223	0.248	0.233	0.31	0.315	0.368	0.311	0.279	0.249	0.231	0.246	0.232	0.183	0.248	0.229	0.302	0.249	0.345
99900s	0.272	0.32	0.364	0.259	0.245	0.25	0.253	0.209	0.238	0.188	0.233	0.18	0.413	0.381	0.385	0.274	0.257	0.226	0.217	0.192	0.269	0.212	0.29	0.28	0.362	0.348	0.403	0.255	0.269	0.21	0.218	0.223	0.248	0.234	0.31	0.319	0.368	0.314	0.279	0.248	0.233	0.246	0.234	0.182	0.249	0.231	0.301	0.252	0.344
100800s	0.273	0.322	0.367	0.26	0.246	0.251	0.254	0.21	0.24	0.191	0.235	0.181	0.414	0.385	0.381	0.278	0.259	0.229	0.217	0.194	0.268	0.213	0.288	0.279	0.36	0.349	0.405	0.255	0.268	0.212	0.221	0.224	0.25	0.235	0.31	0.321	0.37	0.315	0.284	0.25	0.234	0.245	0.235	0.182	0.249	0.233	0.301	0.251	0.345
101700s	0.275	0.322	0.372	0.264	0.247	0.25	0.252	0.214	0.239	0.189	0.234	0.18	0.416	0.387	0.387	0.278	0.259	0.23	0.218	0.195	0.269	0.214	0.292	0.282	0.363	0.349	0.406	0.256	0.27	0.212	0.22	0.227	0.25	0.235	0.313	0.321	0.369	0.318	0.286	0.25	0.236	0.245	0.237	0.181	0.251	0.235	0.302	0.253	0.347
102600s	0.273	0.321	0.37	0.26	0.247	0.252	0.254	0.21	0.24	0.188	0.235	0.182	0.414	0.39	0.385	0.278	0.26	0.231	0.218	0.19	0.271	0.212	0.291	0.286	0.364	0.353	0.412	0.255	0.269	0.213	0.222	0.228	0.252	0.237	0.315	0.325	0.37	0.319	0.284	0.251	0.235	0.246	0.238	0.182	0.251	0.235	0.303	0.256	0.349
103500s	0.271	0.32	0.371	0.263	0.246	0.253	0.255	0.212	0.242	0.19	0.236	0.182	0.416	0.392	0.389	0.282	0.259	0.229	0.222	0.195	0.272	0.212	0.293	0.288	0.366	0.355	0.412	0.257	0.27	0.214	0.223	0.228	0.256	0.238	0.317	0.328	0.369	0.316	0.284	0.254	0.237	0.247	0.239	0.184	0.251	0.239	0.304	0.256	0.35
104400s	0.272	0.324	0.373	0.265	0.248	0.253	0.257	0.211	0.244	0.193	0.237	0.184	0.418	0.392	0.387	0.282	0.262	0.232	0.221	0.191	0.274	0.215	0.292	0.288	0.367	0.354	0.411	0.259	0.273	0.214	0.225	0.231	0.254	0.237	0.318	0.327	0.372	0.32	0.285	0.252	0.236	0.247	0.238	0.186	0.253	0.241	0.307	0.261	0.349
105300s	0.272	0.322	0.374	0.265	0.248	0.253	0.257	0.206	0.244	0.192	0.24	0.184	0.421	0.395	0.392	0.283	0.262	0.232	0.221	0.198	0.277	0.214	0.293	0.287	0.364	0.356	0.416	0.26	0.274	0.214	0.225	0.231	0.256	0.238	0.32	0.329	0.37	0.32	0.284	0.253	0.235	0.248	0.237	0.187	0.253	0.241	0.309	0.263	0.353
106200s	0.274	0.322	0.373	0.264	0.248	0.252	0.256	0.203	0.243	0.194	0.24	0.183	0.421	0.396	0.391	0.283	0.261	0.232	0.221	0.195	0.278	0.216	0.293	0.29	0.365	0.357	0.416	0.26	0.275	0.214	0.223	0.23	0.257	0.239	0.32	0.331	0.374	0.32	0.284	0.253	0.237	0.249	0.237	0.186	0.251	0.241	0.313	0.263	0.355
107100s	0.272	0.323	0.375	0.263	0.251	0.255	0.257	0.201	0.245	0.194	0.24	0.186	0.425	0.394	0.398	0.284	0.263	0.232	0.223	0.201	0.278	0.216	0.29	0.292	0.366	0.357	0.417	0.262	0.274	0.214	0.227	0.231	0.259	0.241	0.324	0.335	0.375	0.32	0.285	0.253	0.235	0.248	0.238	0.189	0.253	0.24	0.311	0.265	0.358
108000s	0.274	0.325	0.378	0.266	0.25	0.259	0.26	0.204	0.247	0.196	0.24	0.188	0.427	0.399	0.397	0.285	0.265	0.236	0.225	0.203	0.28	0.217	0.297	0.292	0.367	0.358	0.42	0.262	0.277	0.215	0.229	0.232	0.262	0.244	0.327	0.335	0.377	0.324	0.286	0.254	0.235	0.251	0.24	0.192	0.258	0.242	0.316	0.267	0.359
108900s	0.269	0.326	0.378	0.265	0.252	0.257	0.258	0.202	0.25	0.196	0.242	0.187	0.427	0.399	0.399	0.283	0.265	0.234	0.226	0.203	0.279	0.215	0.295	0.295	0.368	0.36	0.418	0.262	0.275	0.214	0.228	0.234	0.262	0.246	0.328	0.335	0.378	0.326	0.285	0.254	0.233	0.249	0.238	0.191	0.256	0.243	0.315	0.266	0.357
109800s	0.273	0.325	0.378	0.266	0.255	0.26	0.26	0.206	0.249	0.197	0.246	0.188	0.429	0.401	0.403	0.286	0.267	0.235	0.226	0.203	0.28	0.217	0.295	0.297	0.367	0.358	0.422	0.262	0.28	0.215	0.23	0.234	0.265	0.246	0.331	0.337	0.378	0.327	0.287	0.256	0.236	0.249	0.244	0.192	0.258	0.248	0.315	0.268	0.36
110700s	0.273	0.323	0.381	0.266	0.253	0.258	0.257	0.205	0.246	0.197	0.244	0.185	0.428	0.4	0.4	0.285	0.264	0.238	0.227	0.2	0.281	0.218	0.295	0.295	0.365	0.357	0.418	0.265	0.279	0.215	0.23	0.234	0.263	0.246	0.332	0.34	0.377	0.327	0.289	0.255	0.235	0.25	0.239	0.192	0.258	0.249	0.317	0.268	0.357
111600s	0.272	0.33	0.383	0.266	0.253	0.26	0.26	0.209	0.249	0.197	0.245	0.187	0.431	0.401	0.403	0.287	0.266	0.237	0.228	0.2	0.283	0.218	0.3	0.298	0.37	0.361	0.419	0.265	0.281	0.216	0.229	0.237	0.27	0.248	0.335	0.341	0.379	0.328	0.288	0.259	0.238	0.253	0.242	0.197	0.259	0.251	0.317	0.267	0.358
112500s	0.271	0.33	0.386	0.267	0.254	0.26	0.262	0.209	0.25	0.2	0.247	0.186	0.429	0.402	0.407	0.286	0.266	0.238	0.228	0.203	0.284	0.22	0.299	0.301	0.368	0.362	0.421	0.265	0.283	0.216	0.229	0.238	0.269	0.249	0.337	0.34	0.38	0.327	0.291	0.259	0.237	0.253	0.244	0.197	0.262	0.251	0.32	0.268	0.363
113400s	0.273	0.33	0.387	0.267	0.253	0.26	0.263	0.214	0.251	0.199	0.246	0.188	0.43	0.401	0.405	0.287	0.268	0.236	0.228	0.199	0.284	0.222	0.301	0.302	0.37	0.361	0.423	0.266	0.284	0.216	0.231	0.238	0.269	0.248	0.338	0.342	0.378	0.329	0.291	0.258	0.239	0.25	0.245	0.194	0.263	0.252	0.321	0.269	0.362
114300s	0.27	0.329	0.385	0.264	0.252	0.258	0.261	0.211	0.25	0.199	0.245	0.188	0.428	0.4	0.405	0.287	0.266	0.235	0.227	0.2	0.282	0.219	0.299	0.3	0.368	0.363	0.421	0.268	0.282	0.216	0.23	0.236	0.267	0.25	0.339	0.343	0.379	0.327	0.288	0.256	0.234	0.252	0.243	0.195	0.261	0.251	0.32	0.269	0.363
115200s	0.273	0.331	0.389	0.267	0.253	0.258	0.266	0.216	0.25	0.2	0.247	0.188	0.431	0.401	0.409	0.287	0.266	0.237	0.228	0.202	0.283	0.221	0.3	0.302	0.37	0.363	0.419	0.266	0.284	0.216	0.232	0.238	0.27	0.25	0.34	0.342	0.378	0.33	0.29	0.259	0.235	0.251	0.244	0.197	0.265	0.254	0.324	0.273	0.364
116100s	0.274	0.332	0.391	0.267	0.252	0.259	0.267	0.217	0.252	0.2	0.249	0.188	0.433	0.402	0.408	0.289	0.265	0.237	0.23	0.2	0.285	0.222	0.302	0.302	0.371	0.366	0.423	0.269	0.285	0.216	0.234	0.238	0.273	0.251	0.344	0.347	0.38	0.33	0.29	0.257	0.235	0.254	0.246	0.199	0.266	0.254	0.326	0.273	0.366
117000s	0.276	0.334	0.391	0.269	0.253	0.26	0.27	0.218	0.251	0.201	0.249	0.19	0.433	0.402	0.411	0.29	0.268	0.238	0.232	0.201	0.289	0.223	0.304	0.304	0.372	0.368	0.424	0.269	0.286	0.217	0.233	0.238	0.276	0.254	0.344	0.349	0.382	0.33	0.291	0.26	0.234	0.251	0.246	0.202	0.269	0.257	0.328	0.275	0.369
117900s	0.276	0.333	0.392	0.268	0.256	0.262	0.269	0.215	0.251	0.201	0.25	0.191	0.435	0.402	0.415	0.288	0.267	0.238	0.232	0.204	0.29	0.224	0.305	0.309	0.373	0.37	0.426	0.268	0.287	0.219	0.235	0.241	0.277	0.252	0.347	0.354	0.382	0.331	0.293	0.263	0.234	0.253	0.247	0.201	0.27	0.256	0.331	0.276	0.369
118800s	0.274	0.333	0.395	0.27	0.256	0.263	0.27	0.219	0.253	0.203	0.25	0.193	0.438	0.407	0.417	0.292	0.269	0.242	0.234	0.215	0.292	0.223	0.303	0.306	0.373	0.368	0.426	0.272	0.287	0.217	0.236	0.242	0.28	0.254	0.351	0.356	0.381	0.333	0.294	0.261	0.234	0.256	0.247	0.205	0.27	0.258	0.33	0.276	0.37
119700s	0.275	0.334	0.396	0.268	0.259	0.264	0.268	0.213	0.254	0.203	0.252	0.193	0.439	0.409	0.417	0.292	0.272	0.24	0.236	0.21	0.292	0.223	0.306	0.31	0.373	0.371	0.427	0.272	0.288	0.218	0.236	0.245	0.28	0.254	0.347	0.359	0.383	0.335	0.293	0.261	0.235	0.256	0.247	0.208	0.273	0.257	0.333	0.278	0.372
120600s	0.273	0.335	0.395	0.268	0.259	0.262	0.269	0.215	0.253	0.201	0.254	0.194	0.444	0.409	0.417	0.291	0.271	0.24	0.234	0.209	0.292	0.227	0.31	0.31	0.374	0.373	0.428	0.275	0.29	0.219	0.235	0.245	0.279	0.253	0.348	0.356	0.382	0.333	0.293	0.262	0.233	0.257	0.253	0.208	0.273	0.258	0.335	0.28	0.367
121500s	0.274	0.334	0.395	0.268	0.259	0.265	0.27	0.217	0.254	0.204	0.253	0.195	0.446	0.413	0.421	0.289	0.271	0.242	0.237	0.215	0.292	0.224	0.305	0.311	0.375	0.375	0.429	0.275	0.29	0.218	0.239	0.246	0.282	0.257	0.354	0.357	0.386	0.338	0.296	0.261	0.235	0.254	0.254	0.209	0.272	0.261	0.333	0.282	0.373
122400s	0.273	0.336	0.397	0.268	0.258	0.265	0.271	0.217	0.257	0.202	0.254	0.196	0.448	0.412	0.422	0.291	0.274	0.245	0.236	0.215	0.294	0.227	0.307	0.311	0.377	0.374	0.43	0.274	0.289	0.22	0.238	0.248	0.287	0.259	0.353	0.36	0.385	0.338	0.291	0.261	0.235	0.256	0.254	0.211	0.273	0.259	0.337	0.283	0.374
123300s	0.27	0.337	0.4	0.269	0.26	0.268	0.274	0.217	0.256	0.204	0.257	0.198	0.447	0.415	0.426	0.293	0.273	0.241	0.238	0.215	0.294	0.226	0.31	0.314	0.378	0.374	0.435	0.278	0.291	0.221	0.242	0.25	0.286	0.26	0.355	0.366	0.39	0.337	0.295	0.262	0.233	0.255	0.256	0.212	0.273	0.263	0.339	0.285	0.377
124200s	0.273	0.335	0.397	0.267	0.261	0.269	0.273	0.217	0.257	0.203	0.257	0.2	0.449	0.414	0.425	0.293	0.276	0.242	0.239	0.217	0.294	0.227	0.311	0.315	0.378	0.376	0.432	0.278	0.294	0.221	0.239	0.249	0.288	0.261	0.355	0.36	0.389	0.338	0.295	0.262	0.237	0.26	0.258	0.213	0.274	0.259	0.342	0.287	0.375
125100s	0.272	0.333	0.399	0.269	0.261	0.27	0.272	0.216	0.257	0.204	0.257	0.2	0.448	0.415	0.426	0.292	0.274	0.242	0.238	0.22	0.297	0.228	0.311	0.315	0.38	0.374	0.432	0.279	0.293	0.221	0.241	0.252	0.287	0.26	0.356	0.365	0.387	0.34	0.294	0.264	0.238	0.259	0.259	0.212	0.276	0.261	0.341	0.287	0.374
126000s	0.272	0.338	0.402	0.271	0.261	0.27	0.274	0.221	0.261	0.207	0.257	0.199	0.45	0.417	0.428	0.294	0.277	0.242	0.239	0.216	0.297	0.23	0.314	0.32	0.382	0.377	0.435	0.281	0.297	0.223	0.241	0.252	0.289	0.264	0.359	0.366	0.387	0.341	0.296	0.264	0.238	0.262	0.258	0.216	0.276	0.262	0.344	0.291	0.374
126900s	0.275	0.34	0.405	0.27	0.261	0.271	0.277	0.226	0.26	0.209	0.255	0.198	0.448	0.418	0.429	0.294	0.275	0.244	0.24	0.214	0.3	0.229	0.316	0.323	0.382	0.377	0.438	0.282	0.295	0.222	0.24	0.255	0.289	0.264	0.36	0.365	0.387	0.34	0.293	0.264	0.235	0.262	0.261	0.217	0.278	0.262	0.348	0.294	0.379
127800s	0.272	0.341	0.408	0.273	0.263	0.272	0.276	0.232	0.263	0.208	0.258	0.2	0.446	0.42	0.431	0.294	0.277	0.244	0.241	0.212	0.298	0.231	0.318	0.322	0.382	0.381	0.441	0.28	0.297	0.222	0.242	0.253	0.292	0.265	0.362	0.369	0.389	0.342	0.293	0.266	0.24	0.262	0.265	0.219	0.28	0.266	0.347	0.291	0.38
128700s	0.271	0.338	0.405	0.272	0.264	0.272	0.274	0.231	0.262	0.207	0.258	0.2	0.449	0.419	0.431	0.296	0.276	0.242	0.24	0.21	0.299	0.23	0.315	0.321	0.381	0.379	0.439	0.28	0.296	0.219	0.241	0.253	0.294	0.265	0.36	0.371	0.387	0.341	0.298	0.265	0.24	0.257	0.266	0.217	0.276	0.268	0.346	0.293	0.38
129600s	0.272	0.342	0.41	0.274	0.265	0.27	0.279	0.238	0.262	0.212	0.26	0.199	0.452	0.421	0.434	0.297	0.279	0.243	0.241	0.212	0.3	0.231	0.318	0.325	0.381	0.38	0.441	0.282	0.296	0.221	0.244	0.254	0.296	0.265	0.365	0.371	0.386	0.342	0.298	0.265	0.24	0.262	0.269	0.219	0.282	0.271	0.347	0.296	0.379
130500s	0.273	0.345	0.411	0.273	0.261	0.268	0.276	0.244	0.261	0.21	0.26	0.199	0.453	0.422	0.432	0.299	0.278	0.244	0.242	0.216	0.303	0.229	0.317	0.326	0.381	0.377	0.444	0.284	0.297	0.217	0.245	0.257	0.297	0.265	0.363	0.372	0.393	0.343	0.299	0.265	0.238	0.262	0.269	0.222	0.279	0.269	0.348	0.296	0.379
131400s	0.27	0.342	0.41	0.274	0.263	0.268	0.276	0.235	0.264	0.211	0.26	0.2	0.453	0.425	0.435	0.3	0.278	0.244	0.242	0.215	0.303	0.231	0.322	0.326	0.381	0.378	0.443	0.283	0.298	0.219	0.244	0.255	0.298	0.264	0.365	0.37	0.393	0.342	0.299	0.265	0.238	0.26	0.275	0.223	0.279	0.269	0.349	0.297	0.382
132300s	0.272	0.345	0.414	0.275	0.267	0.271	0.279	0.237	0.265	0.212	0.261	0.202	0.459	0.428	0.439	0.301	0.281	0.247	0.243	0.221	0.306	0.232	0.32	0.326	0.384	0.382	0.447	0.284	0.3	0.222	0.245	0.259	0.298	0.266	0.367	0.375	0.391	0.343	0.3	0.268	0.239	0.264	0.275	0.225	0.284	0.275	0.354	0.302	0.386
133200s	0.27	0.347	0.412	0.274	0.263	0.27	0.28	0.237	0.264	0.213	0.263	0.2	0.455	0.427	0.437	0.301	0.28	0.246	0.245	0.217	0.306	0.233	0.323	0.327	0.383	0.38	0.446	0.283	0.297	0.22	0.245	0.259	0.301	0.266	0.367	0.375	0.387	0.343	0.301	0.27	0.238	0.263	0.28	0.223	0.284	0.274	0.358	0.299	0.382
134100s	0.271	0.346	0.413	0.274	0.265	0.272	0.279	0.233	0.266	0.211	0.264	0.204	0.461	0.431	0.438	0.298	0.281	0.247	0.244	0.223	0.305	0.23	0.321	0.325	0.383	0.379	0.446	0.287	0.301	0.219	0.247	0.262	0.302	0.267	0.37	0.377	0.391	0.342	0.3	0.268	0.237	0.262	0.285	0.224	0.287	0.272	0.356	0.3	0.385
135000s	0.271	0.348	0.413	0.273	0.265	0.271	0.279	0.235	0.264	0.211	0.264	0.203	0.459	0.434	0.438	0.3	0.281	0.249	0.246	0.222	0.306	0.232	0.32	0.329	0.389	0.379	0.448	0.288	0.3	0.221	0.248	0.263	0.303	0.269	0.373	0.382	0.39	0.344	0.298	0.268	0.236	0.262	0.284	0.224	0.29	0.276	0.356	0.298	0.386
135900s	0.27	0.347	0.415	0.273	0.267	0.271	0.279	0.233	0.265	0.214	0.266	0.204	0.458	0.433	0.441	0.305	0.279	0.249	0.245	0.218	0.308	0.232	0.324	0.332	0.388	0.383	0.446	0.29	0.301	0.221	0.248	0.263	0.305	0.271	0.373	0.382	0.39	0.346	0.3	0.268	0.237	0.263	0.287	0.222	0.291	0.274	0.356	0.301	0.387
136800s	0.269	0.349	0.416	0.273	0.266	0.272	0.281	0.237	0.268	0.214	0.265	0.202	0.456	0.434	0.441	0.303	0.28	0.248	0.246	0.218	0.309	0.234	0.326	0.332	0.389	0.384	0.449	0.289	0.302	0.221	0.248	0.263	0.307	0.269	0.371	0.385	0.393	0.346	0.301	0.27	0.238	0.263	0.284	0.224	0.289	0.279	0.358	0.301	0.389
137700s	0.27	0.349	0.418	0.277	0.267	0.272	0.28	0.239	0.268	0.215	0.265	0.205	0.461	0.434	0.443	0.305	0.282	0.248	0.246	0.213	0.311	0.237	0.329	0.338	0.39	0.385	0.448	0.289	0.301	0.222	0.248	0.264	0.308	0.272	0.376	0.384	0.393	0.347	0.303	0.27	0.24	0.263	0.287	0.225	0.294	0.282	0.361	0.301	0.389
138600s	0.272	0.348	0.421	0.273	0.268	0.275	0.282	0.242	0.271	0.217	0.269	0.204	0.459	0.436	0.442	0.305	0.283	0.248	0.247	0.214	0.312	0.236	0.329	0.34	0.389	0.385	0.446	0.29	0.303	0.223	0.25	0.265	0.309	0.273	0.378	0.387	0.393	0.345	0.304	0.27	0.241	0.264	0.283	0.224	0.296	0.281	0.362	0.304	0.392
139500s	0.272	0.347	0.422	0.273	0.268	0.275	0.28	0.239	0.269	0.216	0.265	0.205	0.467	0.436	0.445	0.305	0.285	0.248	0.247	0.224	0.31	0.235	0.327	0.339	0.387	0.382	0.45	0.292	0.304	0.223	0.248	0.263	0.309	0.272	0.376	0.389	0.395	0.346	0.301	0.272	0.237	0.264	0.284	0.225	0.294	0.282	0.36	0.303	0.393
140400s	0.269	0.348	0.421	0.276	0.269	0.273	0.281	0.237	0.273	0.217	0.267	0.207	0.468	0.437	0.449	0.304	0.284	0.247	0.248	0.221	0.313	0.235	0.329	0.343	0.388	0.385	0.45	0.291	0.303	0.223	0.25	0.266	0.312	0.274	0.375	0.389	0.397	0.345	0.3	0.271	0.239	0.263	0.283	0.226	0.295	0.283	0.366	0.305	0.39
141300s	0.271	0.349	0.423	0.277	0.269	0.276	0.282	0.235	0.272	0.221	0.267	0.208	0.469	0.437	0.451	0.31	0.287	0.249	0.25	0.227	0.313	0.236	0.328	0.344	0.391	0.386	0.454	0.292	0.306	0.221	0.249	0.265	0.312	0.275	0.38	0.388	0.396	0.346	0.3	0.271	0.238	0.264	0.287	0.223	0.296	0.287	0.366	0.307	0.395
142200s	0.269	0.35	0.426	0.277	0.27	0.277	0.283	0.239	0.276	0.219	0.27	0.208	0.468	0.438	0.451	0.31	0.288	0.247	0.251	0.227	0.316	0.237	0.333	0.347	0.392	0.386	0.457	0.292	0.308	0.224	0.255	0.267	0.312	0.277	0.381	0.391	0.397	0.347	0.301	0.274	0.239	0.266	0.29	0.227	0.299	0.288	0.369	0.307	0.394
143100s	0.269	0.35	0.428	0.275	0.267	0.275	0.284	0.242	0.27	0.218	0.269	0.205	0.471	0.444	0.454	0.309	0.288	0.249	0.253	0.233	0.316	0.235	0.331	0.345	0.388	0.385	0.454	0.292	0.307	0.223	0.256	0.267	0.314	0.276	0.379	0.393	0.396	0.35	0.303	0.273	0.24	0.267	0.294	0.224	0.297	0.288	0.371	0.306	0.397
144000s	0.267	0.35	0.428	0.275	0.269	0.275	0.282	0.234	0.272	0.217	0.27	0.208	0.468	0.442	0.454	0.31	0.288	0.248	0.254	0.229	0.316	0.238	0.329	0.346	0.391	0.384	0.452	0.294	0.308	0.223	0.255	0.269	0.315	0.279	0.381	0.396	0.395	0.349	0.303	0.271	0.237	0.267	0.296	0.226	0.3	0.288	0.375	0.308	0.396
144900s	0.267	0.347	0.43	0.272	0.27	0.277	0.283	0.233	0.274	0.218	0.274	0.211	0.468	0.442	0.455	0.309	0.286	0.248	0.255	0.224	0.316	0.238	0.332	0.349	0.389	0.386	0.453	0.294	0.307	0.221	0.251	0.265	0.317	0.279	0.383	0.399	0.396	0.349	0.305	0.271	0.24	0.266	0.304	0.225	0.301	0.291	0.374	0.308	0.397
145800s	0.265	0.348	0.429	0.273	0.27	0.277	0.285	0.228	0.277	0.218	0.274	0.211	0.469	0.445	0.457	0.309	0.286	0.246	0.253	0.225	0.317	0.241	0.333	0.349	0.39	0.387	0.457	0.295	0.31	0.223	0.255	0.266	0.316	0.279	0.385	0.4	0.398	0.348	0.302	0.271	0.239	0.268	0.298	0.227	0.3	0.289	0.376	0.31	0.399
146700s	0.267	0.352	0.434	0.276	0.27	0.277	0.288	0.231	0.28	0.219	0.276	0.211	0.476	0.445	0.458	0.313	0.289	0.249	0.255	0.233	0.319	0.241	0.335	0.353	0.393	0.389	0.46	0.298	0.312	0.226	0.253	0.267	0.318	0.283	0.389	0.4	0.399	0.348	0.305	0.274	0.236	0.27	0.303	0.225	0.3	0.291	0.38	0.313	0.402
147600s	0.266	0.351	0.433	0.277	0.27	0.275	0.287	0.248	0.274	0.218	0.275	0.207	0.47	0.447	0.455	0.311	0.287	0.247	0.255	0.23	0.319	0.24	0.337	0.35	0.393	0.387	0.456	0.297	0.31	0.222	0.254	0.267	0.315	0.283	0.388	0.403	0.395	0.347	0.306	0.269	0.237	0.266	0.3	0.224	0.299	0.29	0.375	0.315	0.397
148500s	0.266	0.352	0.436	0.275	0.271	0.276	0.29	0.253	0.276	0.222	0.276	0.21	0.468	0.45	0.456	0.312	0.289	0.247	0.257	0.231	0.321	0.241	0.337	0.35	0.393	0.388	0.458	0.298	0.313	0.224	0.256	0.266	0.318	0.284	0.387	0.404	0.396	0.349	0.308	0.272	0.24	0.267	0.304	0.225	0.302	0.292	0.379	0.318	0.398
149400s	0.262	0.352	0.436	0.274	0.272	0.277	0.288	0.244	0.278	0.221	0.274	0.214	0.474	0.448	0.456	0.313	0.29	0.246	0.255	0.229	0.321	0.24	0.335	0.353	0.395	0.389	0.459	0.299	0.312	0.224	0.255	0.269	0.32	0.284	0.389	0.404	0.397	0.35	0.309	0.272	0.24	0.267	0.304	0.226	0.304	0.292	0.379	0.319	0.401
150300s	0.266	0.355	0.44	0.277	0.27	0.276	0.291	0.253	0.276	0.222	0.277	0.211	0.471	0.452	0.46	0.313	0.29	0.249	0.256	0.228	0.323	0.243	0.337	0.355	0.395	0.389	0.464	0.298	0.311	0.224	0.254	0.27	0.321	0.287	0.395	0.408	0.394	0.352	0.31	0.271	0.238	0.269	0.306	0.227	0.304	0.292	0.38	0.322	0.405
151200s	0.267	0.352	0.439	0.277	0.273	0.276	0.288	0.255	0.278	0.224	0.276	0.212	0.474	0.451	0.46	0.314	0.292	0.247	0.256	0.23	0.323	0.244	0.338	0.355	0.394	0.39	0.463	0.3	0.312	0.224	0.255	0.269	0.322	0.287	0.395	0.407	0.396	0.348	0.31	0.272	0.24	0.268	0.305	0.225	0.306	0.295	0.383	0.323	0.407
152100s	0.263	0.35	0.442	0.274	0.273	0.279	0.291	0.253	0.281	0.224	0.28	0.215	0.474	0.456	0.461	0.314	0.291	0.248	0.257	0.229	0.325	0.243	0.341	0.354	0.394	0.39	0.464	0.3	0.313	0.225	0.256	0.27	0.324	0.289	0.393	0.409	0.395	0.349	0.312	0.274	0.241	0.268	0.304	0.23	0.308	0.297	0.387	0.322	0.409
153000s	0.264	0.351	0.441	0.275	0.275	0.281	0.29	0.254	0.28	0.223	0.281	0.215	0.473	0.454	0.467	0.313	0.29	0.251	0.256	0.229	0.324	0.243	0.344	0.358	0.393	0.386	0.465	0.302	0.311	0.223	0.254	0.27	0.324	0.29	0.393	0.41	0.393	0.35	0.312	0.272	0.24	0.267	0.307	0.231	0.306	0.297	0.387	0.323	0.41
153900s	0.265	0.35	0.442	0.275	0.275	0.276	0.289	0.258	0.28	0.226	0.28	0.216	0.466	0.453	0.46	0.312	0.292	0.252	0.255	0.226	0.325	0.241	0.343	0.359	0.392	0.389	0.465	0.3	0.312	0.224	0.255	0.27	0.323	0.29	0.394	0.409	0.395	0.35	0.31	0.273	0.239	0.267	0.307	0.229	0.306	0.298	0.387	0.322	0.408
154800s	0.261	0.348	0.445	0.274	0.276	0.278	0.29	0.243	0.283	0.223	0.281	0.218	0.469	0.455	0.463	0.312	0.293	0.249	0.254	0.229	0.326	0.241	0.346	0.361	0.39	0.389	0.464	0.303	0.312	0.225	0.255	0.27	0.325	0.291	0.397	0.411	0.395	0.35	0.311	0.272	0.241	0.268	0.306	0.23	0.311	0.298	0.385	0.323	0.407
155700s	0.268	0.353	0.45	0.277	0.275	0.276	0.292	0.262	0.283	0.225	0.283	0.216	0.472	0.454	0.467	0.314	0.295	0.252	0.257	0.229	0.33	0.244	0.347	0.366	0.394	0.391	0.462	0.305	0.315	0.224	0.256	0.272	0.326	0.293	0.399	0.413	0.395	0.352	0.313	0.273	0.241	0.269	0.309	0.234	0.313	0.3	0.389	0.325	0.409
156600s	0.266	0.352	0.45	0.279	0.274	0.278	0.294	0.257	0.283	0.226	0.282	0.215	0.476	0.458	0.469	0.315	0.297	0.251	0.258	0.236	0.33	0.244	0.348	0.364	0.393	0.391	0.463	0.306	0.314	0.226	0.257	0.273	0.327	0.294	0.403	0.415	0.396	0.349	0.315	0.275	0.24	0.27	0.307	0.234	0.313	0.3	0.393	0.325	0.406
157500s	0.264	0.352	0.452	0.279	0.278	0.281	0.294	0.247	0.284	0.229	0.284	0.217	0.481	0.459	0.468	0.319	0.295	0.252	0.257	0.241	0.328	0.244	0.346	0.365	0.393	0.39	0.464	0.306	0.317	0.226	0.255	0.27	0.33	0.292	0.404	0.415	0.396	0.351	0.311	0.276	0.239	0.271	0.307	0.235	0.313	0.302	0.393	0.328	0.411
158400s	0.265	0.35	0.45	0.279	0.276	0.279	0.295	0.248	0.283	0.227	0.283	0.216	0.481	0.458	0.469	0.317	0.294	0.252	0.259	0.239	0.329	0.241	0.344	0.367	0.394	0.39	0.46	0.304	0.316	0.224	0.259	0.271	0.331	0.291	0.406	0.415	0.394	0.348	0.311	0.276	0.239	0.272	0.306	0.235	0.319	0.301	0.394	0.329	0.411
159300s	0.262	0.35	0.45	0.277	0.277	0.28	0.294	0.243	0.283	0.226	0.285	0.218	0.482	0.462	0.472	0.315	0.294	0.25	0.258	0.238	0.329	0.242	0.345	0.367	0.393	0.389	0.462	0.305	0.317	0.225	0.26	0.275	0.331	0.294	0.408	0.417	0.396	0.35	0.312	0.277	0.236	0.273	0.306	0.235	0.317	0.301	0.397	0.328	0.411
160200s	0.264	0.352	0.452	0.275	0.279	0.283	0.295	0.243	0.287	0.227	0.288	0.22	0.482	0.462	0.47	0.316	0.294	0.252	0.26	0.245	0.332	0.243	0.347	0.367	0.395	0.391	0.465	0.307	0.32	0.227	0.261	0.274	0.337	0.294	0.409	0.418	0.396	0.35	0.309	0.276	0.238	0.272	0.308	0.237	0.316	0.303	0.397	0.331	0.412
161100s	0.264	0.353	0.453	0.276	0.279	0.286	0.298	0.243	0.289	0.23	0.289	0.221	0.487	0.465	0.476	0.319	0.295	0.252	0.262	0.243	0.335	0.245	0.352	0.371	0.395	0.39	0.465	0.309	0.321	0.226	0.263	0.274	0.338	0.298	0.411	0.424	0.395	0.351	0.311	0.278	0.239	0.274	0.31	0.24	0.316	0.303	0.4	0.333	0.414
162000s	0.266	0.353	0.456	0.279	0.28	0.284	0.296	0.254	0.287	0.229	0.288	0.218	0.485	0.464	0.474	0.319	0.295	0.255	0.263	0.239	0.334	0.247	0.354	0.371	0.395	0.388	0.465	0.309	0.321	0.227	0.263	0.277	0.338	0.297	0.413	0.422	0.395	0.351	0.311	0.279	0.239	0.273	0.308	0.238	0.316	0.303	0.401	0.332	0.414
162900s	0.265	0.35	0.456	0.277	0.281	0.283	0.295	0.248	0.29	0.23	0.289	0.22	0.484	0.461	0.476	0.318	0.292	0.255	0.262	0.241	0.334	0.246	0.353	0.371	0.396	0.387	0.465	0.307	0.32	0.227	0.265	0.275	0.338	0.297	0.413	0.421	0.393	0.352	0.312	0.279	0.242	0.273	0.304	0.239	0.317	0.306	0.402	0.335	0.414
163800s	0.267	0.353	0.458	0.279	0.279	0.282	0.294	0.254	0.286	0.23	0.29	0.216	0.483	0.464	0.471	0.318	0.294	0.254	0.264	0.239	0.335	0.245	0.353	0.374	0.395	0.388	0.466	0.31	0.32	0.226	0.264	0.276	0.337	0.296	0.414	0.424	0.394	0.35	0.313	0.279	0.241	0.276	0.305	0.239	0.319	0.305	0.401	0.336	0.416
164700s	0.268	0.351	0.458	0.281	0.279	0.28	0.295	0.258	0.287	0.23	0.29	0.217	0.486	0.463	0.472	0.318	0.294	0.254	0.264	0.239	0.338	0.245	0.354	0.373	0.396	0.386	0.466	0.31	0.322	0.225	0.264	0.277	0.338	0.298	0.411	0.424	0.39	0.351	0.314	0.279	0.244	0.276	0.309	0.24	0.316	0.307	0.402	0.335	0.414
165600s	0.268	0.352	0.459	0.28	0.281	0.284	0.297	0.255	0.288	0.231	0.293	0.219	0.483	0.465	0.474	0.318	0.296	0.255	0.265	0.239	0.337	0.246	0.358	0.375	0.397	0.386	0.468	0.314	0.323	0.227	0.268	0.279	0.343	0.298	0.415	0.424	0.392	0.351	0.316	0.28	0.243	0.276	0.306	0.245	0.322	0.312	0.405	0.341	0.415
166500s	0.267	0.353	0.463	0.279	0.281	0.282	0.295	0.26	0.289	0.233	0.292	0.22	0.483	0.466	0.475	0.319	0.295	0.254	0.265	0.238	0.338	0.248	0.357	0.377	0.397	0.387	0.468	0.311	0.324	0.228	0.267	0.28	0.342	0.296	0.417	0.426	0.394	0.35	0.315	0.281	0.243	0.274	0.307	0.241	0.324	0.313	0.407	0.343	0.414
167400s	0.263	0.352	0.459	0.276	0.278	0.284	0.297	0.255	0.29	0.232	0.29	0.218	0.483	0.466	0.479	0.318	0.294	0.254	0.266	0.239	0.338	0.246	0.354	0.377	0.396	0.385	0.468	0.31	0.323	0.227	0.265	0.276	0.344	0.298	0.414	0.424	0.392	0.35	0.314	0.279	0.241	0.273	0.308	0.24	0.323	0.311	0.405	0.342	0.416
168300s	0.264	0.35	0.461	0.281	0.279	0.283	0.298	0.26	0.291	0.229	0.293	0.221	0.482	0.466	0.479	0.319	0.294	0.257	0.267	0.24	0.34	0.248	0.356	0.381	0.396	0.387	0.467	0.312	0.323	0.228	0.268	0.279	0.345	0.302	0.418	0.429	0.39	0.348	0.317	0.281	0.241	0.275	0.309	0.238	0.323	0.312	0.41	0.344	0.415
169200s	0.266	0.356	0.464	0.281	0.283	0.285	0.3	0.265	0.293	0.234	0.296	0.223	0.487	0.47	0.482	0.321	0.294	0.258	0.269	0.244	0.34	0.248	0.357	0.383	0.398	0.389	0.472	0.317	0.327	0.23	0.272	0.282	0.351	0.301	0.42	0.429	0.394	0.35	0.313	0.284	0.243	0.278	0.311	0.243	0.327	0.314	0.414	0.347	0.418
170100s	0.265	0.356	0.465	0.281	0.282	0.289	0.299	0.27	0.298	0.236	0.296	0.226	0.488	0.47	0.483	0.32	0.295	0.259	0.269	0.246	0.343	0.251	0.359	0.387	0.401	0.392	0.473	0.316	0.327	0.228	0.267	0.28	0.35	0.303	0.423	0.432	0.394	0.352	0.317	0.284	0.241	0.278	0.312	0.246	0.327	0.315	0.415	0.349	0.421
171000s	0.265	0.355	0.466	0.281	0.28	0.285	0.301	0.274	0.292	0.233	0.297	0.224	0.482	0.469	0.482	0.32	0.292	0.257	0.268	0.239	0.344	0.25	0.362	0.384	0.399	0.388	0.471	0.316	0.325	0.226	0.266	0.282	0.352	0.305	0.422	0.433	0.391	0.347	0.316	0.281	0.239	0.276	0.313	0.249	0.33	0.316	0.415	0.347	0.418
171900s	0.264	0.353	0.464	0.281	0.281	0.284	0.302	0.275	0.294	0.233	0.297	0.223	0.482	0.473	0.484	0.317	0.293	0.258	0.27	0.238	0.344	0.253	0.364	0.39	0.397	0.389	0.472	0.314	0.326	0.228	0.264	0.282	0.353	0.306	0.424	0.433	0.391	0.349	0.316	0.282	0.24	0.277	0.312	0.247	0.329	0.318	0.413	0.348	0.417
[truncated: 47 more columns]

[truncated: 13 more sheets: 20180723_growthcurve_layout, 20180911_growthcurve, 20180911_growthcurve_layout, 20181113_growthcurve, 20181113_growthcurve_layout, 20181130_growthcurve, 20181130_growthcurve_layout, 20181210_growthcurve, 20181210_growthcurve_layout, 20190819_growthcurve, 20190819_growthcurve_layout, ChrCovWindow, Cassette_coverage]
